# Supplementary material for: Detection and mapping of QTL for temperature tolerance and body size in Chinook salmon (Oncorhynchus tshawytscha) using genotyping by sequencing
Source: Evol Appl. 2014 Mar 4;7(4):480–92. doi: 10.1111/eva.12147 (PMC4001446; doi:10.1111/eva.12147)
Supplement: Supplementary file 1 — Table S1. EST Assays Included in the linkage map and used to screen haploid individuals. Table S2. Sequencing libraries. Table S3. Linkage map in table format. Table S4. Annotations for RAD tags included in the linkage map. Table S5. Additional QTL data. [file eva0007-0480-sd1.xlsx]

## Sheet: Table 1-EST Assays 
Supplemental Table 1: EST Assays Included in the linkage map and used to screen haploid individuals. Assays with no Linkage position were used to screen haploids but not included in the final map
Assay Name	MapMarkerName	Linkage group	Position	VIC	FAM	Forward Primer Seq.	Reverse Primer Seq.	Reporter 1 Sequence	Reporter 2 Sequence
Ots_101704-143	Ots_101704_143	10	16.3209	T	G	ACTTCTTGAGCCAATCGGATGATG	CCAGAGATAAACTAGTGGAGGAGATCA	CTTAGACGTCAGAGGTC	CTTAGACGTCCGAGGTC
Ots_102457-132	Ots_102457_132	2	145.546	A	G	CCAGCAGAGACTGGGTTCAC	TTCCCTACCGGCGAAACC	CAATTGTGCGTTGCCCCA	ATTGTGCGTCGCCCCA
Ots_102801-308	Ots_102801_308	16	40.2739	C	A	TGGGACAGAGGTGGGAATTGA	CCCAAAGATGCTTAACTGAAGATGTG	AGGGACAGTTTCGCAGACG	AAGGGACAGTTTCTCAGACG
Ots_102867-609	Ots_102867_609	9	11.6113	A	G	CTCTGCCATTCATTTGGGCTTTG	GTCTAAAGTGGTCCCCTTGGAT	ACAGAGAGAAGTCCCAGGTG	AGAGAGAAGCCCCAGGTG
Ots_103122-180	Ots_103122_180	13	16.3686	T	C	CAAACGCGCACTCACACA	TCACAATGGTACGATTTTACGACTCAA	CATCAACACAATCTGC	CATCAACACGATCTGC
Ots_104063-132	Ots_104063_132	16	13.5592	C	T	GCGTTACTGGTGTTATAAACGTTAGC	GTTTATTTAATTATGAAGGACGATGTTGAAGTCA	CTTTCGTCCTTAGCACATAG	CTTTCGTCCTTAACACATAG
Ots_104415-88	Ots_104415_88	32	3.27694	C	T	CCTGAGCATCCCAGTTGAACT	TGTTTTCAATACACTGCAATTTAGTTTTGGT	TCCTGAAAAACGACATCC	CTGAAAAACAACATCC
Ots_105105-613	Ots_105105_613	6	83.3509	C	G	AGTACAAGTGCAGAGAATGACATCATG	GGTGTTTTATTTTCCCATATATCTTTTAACTTTAAGCT	CCGAGCTTGAGTTAGGA	CCGAGCTTGACTTAGGA
Ots_107806-821	Ots_107806_821	3	35.5663	T	A	CTCCCTTGCTTTTGGTCATTGG	TGCAGTGCTGAATTAGAGATTAATTTTTGTG	CAAAGAAAATCAAAATTT	CAAAGAAAATCTAAATTT
Ots_108820-336	Ots_108820_336	21	34.6385	G	A	TGAAATAAATTGTTCTGTTGATATGTGAATTTTGGA	CAACGACACACCAACAACGT	ATTGCCCATCTCAGAATA	AATTGCCCATCTTAGAATA
Ots_109693-392	Ots_109693_395	25	42.6788	T	G	TCTCCCTCATTCCCATGTCATATCA	GGGAACGTATCAGGTGAGTGT	TCCGTTAGTTCATCCTGG	TCCGTTAGTTCCTCCTGG
Ots_110495-380	Ots_110495_308	8	69.7623	G	C	GCCTAGGTATGTACGAAACTTCACA	AGGCTTTTTCAGATGGTCGTATGA	ATGGCCCCTGTCTATG	ATGGCCCCTGTGTATG
Ots_110551-64	Ots_110551_64	26	28.9527	C	A	GAGTGGTCAAGGTTTCAGTTTCTG	GAAATGGACAGACACAAGGTCAAAC	ACGCTCGGAACATT	ACGCTCTGAACATT
Ots_110689-218	Ots_110689_218	29	0.546499	T	G	GTATAAACTAGAGTCCAGTGTTATGTTAATGTCTT	CATGGCAGACAACAGTAGAGAATATGA	CACCAATCAATTAATTATT	ACCAATCAATTCATTATT
Ots_111666-408	Ots_111666_408	2	74.6119	C	T	GAGAATCTGGGATTGGTACATCCAT	AAGCTCATGATACATGTATGAGTTATATTCTTCAAG	ATAGTATCACTAGTTAAAAAT	ATAGTATCACTAATTAAAAAT
Ots_112208-722	Ots_112208_722	16	37.5551	C	A	CTGCATGAACGTTAACTCAAATAAAAGGT	AATGAGTTCTACTGACATTGTATACTAGAATAAGTATCA	TGTGAGGGCGGTCTT	ATGTGAGGTCGGTCTT
Ots_112419-131	Ots_112419_131	30	34.4133	A	T	GTGGGTAATCGATGCCAAAGAGAT	TGGCAGTGTTTTCAACTAGCTTTG	AAGCGACTTGATTATC	AGCGACATGATTATC
Ots_113242-216	Ots_113242_216	25	14.2503	C	T	GAGGCCTAATGTCTCTTGTGACT	GACATCTTCAACAAGTGTTCATTCACC	ATTACCAACGGAGAACC	TTACCAACAGAGAACC
Ots_113457-40				C	T	CCCAAGTGGTGAGTGTCAGT	ACTACAACAGGTGTTGATAATAGAATCATTCTC	ATATGGATTGGAGAATAG	CATATGGATTAGAGAATAG
Ots_113457-40R	Ots_113457_40R	31	20.4258	C	T	CCCAAGTGGTGAGTGTCAGT	ACTACAACAGGTGTTGATAATAGAATCATTCTC	ATATGGATTGGAGAATAG	CATATGGATTAGAGAATAG
Ots_115987-325	Ots_115987_325	1	88.321	T	G	GGAGGTGTAGTGAAATGGGAAGAT	GCATTCAGTGAACCAGTAGTGCTAT	ATGCATAAAAGGTAATTGTG	ATGCATAAAAGGTCATTGTG
Ots_120950-417	Ots_120950_417	5	82.8264	T	A	CAGACAGGTCACCATCACACT	TGGTGAAGCTGTAGGAGAAGGA	CTGGACCAGAACTCTGA	CTGGACCAGATCTCTGA
Ots_122414-56	Ots_122414_56	21	5.67403	C	T	GCACCGTATCAACGAGCTCAT	TGCATGGATTTCCTTTGTGTTGTTG	TGTATGACCTCTGACCTGT	TGTATGACCTCTAACCTGT
Ots_123048-521				A	C	CTCAACAGTGCACCTCCCTTAATT	CCAAACACACCCTTCCATAATCTCT	TCACATCCAACTCAGTACT	CATCCAACGCAGTACT
Ots_124774-477	Ots_124774_477	16	35.3808	T	C	AGTTGTTCTTTTTATATTGTGTTTTTATTCCATTCCA	GCCAAATAAAAACAAAGCATGAACACA	CCACCGCCATCTGATA	CACCGCCGTCTGATA
Ots_128757-61				A	T	CGTGTCCGGCTTCTTTTATTTCATT	GATGGGTATGTTAATCATATTACCAGCGTAA	TTGTGCATTTTCCCC	TGTGCATTTCCCCC
Ots_131460-584	Ots_131460_584	6	45.2696	T	C	CCTATTTTTGATAGGTCATAGTGAATGGGATAG	CTGTACTCCTCCATTCCTTTTCACT	CTATCAAAGCAATACATTG	CTATCAAAGCAGTACATTG
Ots_94857-232				T	C	GGCACTCTCCCTGGCTAGA	CCCCATCACTTCTCTGGCTTTAAAT	CAGGATAATAACAAACAAG	CAGGATAATAACGAACAAG
Ots_94857-232R	Ots_94857_232R	7	45.1293	T	C	GGCACTCTCCCTGGCTAGA	CCCCATCACTTCTCTGGCTTTAAAT	CAGGATAATAACAAACAAG	CAGGATAATAACGAACAAG
Ots_94903-99				G	T	CCGTCTGAGTAGGAGGATCAATACA	TTTGGATCCAGCTCTCCGTATAGA	CAAACCAGCAAACAT	ACAAACCAGAAAACAT
Ots_94903-99R	Ots_94903_99R	1	26.6552	G	T	CCGTCTGAGTAGGAGGATCAATACA	TTTGGATCCAGCTCTCCGTATAGA	CAAACCAGCAAACAT	ACAAACCAGAAAACAT
Ots_96222-525	Ots_96222_525	28	26.7608	C	T	GCTCTTGCCCATCTGTAGGAT	GGCGCAACATATGTATTAAGCAACT	TGTAGCTAATTTTAAGTTCTC	AGCTAATTTTAAATTCTC
Ots_96500-180				G	T	GATCATGTCAGATAGGATGCTGAAAGT	CAGGTCTGGTCTACATCGAACAC	AAAACAAATCATTTTTCG	AAAAACAAATAATTTTTCG
Ots_96899-357				T	A	TCTCCTGAACTAATTTAGACCTCTGAATGT	CCTCATATTGCTTTCATCTGAAGAGAGA	CTGAATGTTTTTTTTAATCTTT	CTGAATGTTTTTTTTTATCTTT
Ots_97077-179				G	T	CCTGAACAAATACTTAACGCTCCAGTT	GTAATAATACTTCACACCATTGCCACTTC	TCACAAATGTATCCTAAAGC	CACAAATGTATACTAAAGC
Ots_97077-179R	Ots_97077_179R	6	78.9989	G	T	CCTGAACAAATACTTAACGCTCCAGTT	GTAATAATACTTCACACCATTGCCACTTC	TCACAAATGTATCCTAAAGC	CACAAATGTATACTAAAGC
Ots_99550-204	Ots_99550_204	8	95.3469	C	T	TGACAGATTTCACCTTTAACTAGCTAAGC	GCAACCTCTTTCACACTTCAGTAAC	AAGGCTTTGGTTGTTTG	AAGGCTTTGATTGTTTG
Ots_AldB1-122				C	T	GCCATGGAGGACTGGATGA	GCCACCACTACTTGCTGAGAAAATA	ACCCACTTCGCCAACA	ACCCACTTCACCAACA
Ots_aldb-177				T	A	GCGATCAGGTGACGCTAAAATGA	AGGAAGGTGATGCCTGAGAGA	CCAAATTGCTTAACCC	CCAAATTGCTTTATCC
Ots_aldb-177M	Ots_aldb_177M	10	9.24752	TTG	ATA	GCGATCAGGTGACGCTAAAATGA	AGGAAGGTGATGCCTGAGAGA	CCAAATTGCTTAACCC	CCAAATTGCTTTATCC
Ots_arf-188				G	A	GAACTTTTGTAGCCCATTTCTTGCT	TCTTCAACCTCGCATCAACCA	CCATTTATCTTGAGTACGTTT	CCATTTATCTTGAATACGTTT
Ots_AsnRS-60				T	C	CCGACGCCTCACTGAGT	TGGTTTTTCAGGTCATGGTTTCCA	TGAGTCCCTGACCAGC	AGTCCCCGACCAGC
Ots_aspat-196	Ots_aspat_196	9	82.7429	G	C	CCTGAACAGGTACACACAAACGA	TCCAACTGATGAATATGACCAACATGAAT	CACACCCACTCTTTAT	CACACCCAGTCTTTAT
Ots_brp16-64	Ots_brp16_64	4	85.0263	T	C	ACTCTGGGTCCAGGAGGTTTT	CTGACGAGACCATGCACCAA	AAGTCAGCATCTTTCA	AGTCAGCGTCTTTCA
Ots_C3N3				T	G	CCGGATTCCATGGCCTACAC	GCCAAAATGATGTTCGGATGTAAAGT	CTAGAAAGGTTGATCCAATAA	AAAGGTTGAGCCAATAA
Ots_CD59-2	Ots_CD59_2	12	2.71814	G	A	TGTTTATCTCTGAGTGAAAAAGGTGTGT	CATGTTACCCAGCTAAAAGTCTATAGCA	CTAAAATGTCATGTAAATAT	ACTAAAATGTCATATAAATAT
Ots_cd59-51	Ots_cd59_51	9	53.8066	A	T	TGCTTGCCGTTCCATCAGT	TGCAGTAACCTCTCCTCATACTTACA	CTGCCATTTGACTCAACAG	TGCCATTTGACACAACAG
Ots_CD63	Ots_CD63	26	27.3128	A	C	TGCATGTTTTCTAACTGTGTTTTTGTGT	TGAATGCCCCCCATCAACA	AGATCATGGGAATCATAT	ATCATGGGCATCATAT
Ots_cox1-241				C	T	CACTGAACTGTAAGCCATTGTGATT	GTAAATGTAGTATACAGTATAGGCATCGTAGGT	CACTACGGTAAGACCAT	CACTACAGTAAGACCAT
Ots_E2-275	Ots_E2_275	26	0.5435	A	G	GGTGCCACTTTAGTATAGCTGCTTA	CCCTACCCCCTGTGTTCCA	CCCCCATATTGCTG	CCCCACATTGCTG
Ots_EndoRB1-486				G	A	CCTTTGGGTCTGCTTGAGGTT	GGAGCCAAATCCTAATGCTGAAGTA	TCCTTCTCACGCTTCT	CTCCTTCTCATGCTTCT
Ots_EP-529	Ots_EP_529	20	16.3311	A	G	GCCCTGCCTGCAACTTC	GAAACCAACGTCTTGATGTAGACCTA	CAGTGTCATTTTCGGC	ATCAGTGTCATCTTCGGC
Ots_ETIF1A	Ots_ETIF1A	9	40.743	A	C	TCTGAACTCACCAAAGGAACACTTG	GAGAGAAAAGGAGAAATGATTGCCATT	CAACTGAAGAAAATAATATG	CTGAAGAAAAGAATATG
Ots_FARSLA-220	Ots_FARSLA_220	2	72.569	G	A	GTTCGTGGGATTGTTCAATGTTCAT	CTTGGACAGGCTCACATTACCATA	CCTTGGATGGGATGTG	CCTTGGATAGGATGTG
Ots_FGF6A				G	T	TCAAAAATGTCTATCCAACAAATACTCTGAAAAATATTG	CTTGTGCGCACCTTGCA	CACGATTAGCAATGAACAA	CACGATTAGCAATTAACAA
Ots_FGF6B				A	C	GAGACAAAGGTTTGCAGGTTCATG	GGGAGCCATGCACTAATATATTGGA	CCTGTTATCAGACCCAAAT	CTGTTATCAGCCCCAAAT
Ots_GDH-81x	Ots_GDH_81x	1	75.2326	C	-	CTTTTCTGAATTAGTGCTGTGCTTGT	CCAACTTCTTCAACTCTGTCAGTGA	TGTTACGGGACATACT	TCTGTTACGGACATACT
Ots_GH2				A	T	GCGTACTGAGCCTGGATGACA	CCCCCAGGTTCTGGTAGTAGTTC	TGACTCTCAGCATCT	TGACTCTCTGCATCTG
Ots_GnRH-271				C	T	CAGATGAAAAATAAATAATTGGGCCATTAGGAA	CAGAGAGACTGAGACCATATGATGTAGT	CAATGAATACAATATCTAACCTAAT	AATGAATACAATATCTAATCTAAT
Ots_GPDH-338				G	A	CACTAAATATTCCTTATCATTTCATACTAAGTCTGAAGAA	AGCTGATACACAATCAAAACACAAAACAT	CCACTACTTAACGTGCTTT	CCACTACTTAACATGCTTT
Ots_GPH-318				C	T	GGTGATAACAGGTGTTGCACCAA	TCAGGTGGTGGTGGACAAC	ATCAAGCTGACGAACCA	CAAGCTGACAAACCA
Ots_GST-207				C	T	GGAGAACATGCATCACCATTCAAG	TCAGCAAACGAAGGCTATGTAGAAT	ATGAGAGAGTCTTTCTCTGTT	ATGAGAGAGTCTTTTTCTGTT
Ots_GST-375				C	T	CAGCCCGTCCCAAAATCAAG	CAGGAATATCACTGTTTGCCATTGC	TTTCTTGTAGGCGTCAGAG	TCTTGTAGGCATCAGAG
Ots_GTH2B-550				C	G	TGACTACCCGTTGTACCAATGAAC	CACAGGAAGGACGTGTTTTGATG	TTAATGCTGCAGATGTTAT	ATGCTGCACATGTTAT
Ots_HFABP-34	Ots_HFABP_34	4	79.0459	C	T	CAAGAACACCGAGATCTCCTTCA	TCGGCGGTGGTCTCG	TCGAACTCCGCTCCTAG	TCGAACTCCACTCCTAG
Ots_HGFA-446				C	T	CCTCAGCGGGTCCAGAGA	AGCTGTGGGCTGTCGTG	TTTGGCGCTGTAGGTT	CTTTGGCACTGTAGGTT
Ots_HMGB1-73	Ots_HMGB1_73	5	65.3844	G	T	TGCTTCAGTGAAAATAAGCGTGAGA	GTCGAGCGGTATGAATACTTTCTGA	ACTGTATATGTTACGTTTTC	ACTGTATATGTTAAGTTTTC
Ots_hnRNPL-533				A	T	TCTTTGATATTGAGCTCATAAAAGCAAGGT	TCCTTGTTCATCCATCAGGCATAAAA	CATTTACCAGTTCTCACACAC	TTTACCAGTTCACACACAC
Ots_hsc71-5'-453	Ots_hsc71_5'_453	2	129.287	C	T	TTGAGAACATGTGGTAATTAACTACAATGACTAA	GTACGAAGTTGCGCCTTGTC	CTGAGGTGGCAAAAT	TGAGGTGACAAAAT
Ots_hsp27b-150	Ots_hsp27b_150	2	106.337	G	A	TAGGAGTTGGAAAGACTGCACA	CCCATTGGTTCTTTGGTGTT	YGATCTGGACCAGGCT	YGATTTGGACCAGGCT
Ots_HSP90B-100				C	T	CACCTTAGTTCCACGCAACATG	CTGCGTGTATTGTAGTGGTGACA	TCTATGGTGTGATTCATT	TTCTATGGTGTAATTCATT
Ots_IGF-I.1-76				A	T	GGTAGGCCGTCAGTGTAAAATAAGT	GATGGAGGCCACTGTGTTCTTA	CTGCCTAGTTAAATAAAATA	CTGCCTAGTTAAATTAAATA
Ots_Ikaros-250	Ots_lkaros_250	7	14.0887	G	A	GAGGCTGACTTGGACTTTGC	GGCCTGTCAGCCAAGGA	ACAGAAGATTTTCGGCTGC	ACAGAAGATTTTCGACTGC
Ots_IL11				T	C	CCTCCAGATGAGACCCACTCT	CAAAATGGTGCTCAAACGACTTCA	AGTCCGCATGGAGCT	TCCGCGTGGAGCT
Ots_il13Ra2B-37	Ots_il13Ra2B_37	19	48.6226	T	G	AGGACTGGCTGCACATTCA	GAGGAGCTGTTCACACATATGTTG	CCAGGGAATCTATCCCAG	CCAGGGAATCTCTCCCAG
Ots_il-1racp-166				G	T	GCCAAGAAAGTGTAGCTCCAACATA	AAGCAGAAACCCAGTAAGAAGGAAA	CCACATTCGTTTTTC	ACCACATTAGTTTTTC
Ots_IL8R_C8				C	T	CGTGGTGTTCGCCTTCCT	TGTCGGCCATCACTGTCATG	CTGGACGCCGTTACA	TGGACGCCATTACA
Ots_ins-115				A	G	AAGAACCCTGCAAGAGGAGAAAAA	AAGGCAATGATGAGATACAGGGAAAG	TATGGACTACTGTATATGC	TGGACTACTGTGTATGC
Ots_LEI-292				G	A	CACCTGAACCTCCACTGTGT	GCTGCTGACCTATGAGAAAATTGTG	CATCATGTCAGGCCTG	ATCATGTCAAGCCTG
Ots_LWSop-638				T	C	CAATTACTCTTTCTCAGCCCTGTGT	GCGGTAAGATGCAGTTTTACATGGA	TTTAACAAGAAAATTATACATTTC	CAAGAAAGTTATACATTTC
Ots_MHC1	Ots_MHC1	25	26.0198	G	A	GTCCACATTCTCCAGTACATGTATGG	CAAACCCCTCTGTCTGTTCAGT	CATCATCCCGTGAGCAG	TCATCATCCCATGAGCAG
Ots_MHC2	Ots_MHC2	14	11.4261	T	G	GTCCTCAGCTGGGTCAAGAG	GTAGTGGAGAGCAGCGTTAGG	CTGGAGCGTTTCTGTA	CTGGAGCGTGTCTGTA
Ots_mybp-85	Ots_mybp_85	4	51.7864	C	T	CAAGGGATGTGACAAATTAATCAAACACATAA	AAGAGGTCTAATAAATCTCCAATGTAAAAACGT	AGAGCATGTAGTTTTG	AGCATGTAATTTTG
Ots_Myc-366				T	C	CCTTAGCTGCTCTTTGAAGTTGACT	GGCTATAGAGTGTATTTACAGCATGCA	TCTCTGCTCATCTGTC	CTCTGCTCGTCTGTC
Ots_myo1a-384				A	C	CTCCCCCCTGGACTTTGG	GCTCTATTGCACCGTGTTCTG	ACAGATCCATCCACCACT	AGATCCAGCCACCACT
Ots_myoD-364				T	G	GTGTGTGTGTGTGTGTGTCATC	TTTACACATATACAAAAATGGTCCTCTATTGTCAT	TCATCTTTTGTTATTTCCTTG	ATCTTTTGTTCTTTCCTTG
Ots_nelfd-163	Ots_nelfd_163	14	18.5048	A	G	CTCACTGCAAATCCAACTTCATCAT	CCACTACATCCTCATCCAAGGTT	ACCCACCAGTGTCATT	CCACCAGCGTCATT
Ots_nkef-192				C	T	CATTTAGCAGACACTCTTATCTTAGTGTCA	CGAATGTCCACCTCAGATGTTACAA	AATAGGCCGACATCAA	AAATAGGCCAACATCAA
Ots_NOD1				C	G	GTGCTGCAGGAACCATGTG	CTGTGTGGACTGCTGTCTAAGG	CCAACGGCGACTTG	CCAACGCCGACTTG
Ots_nramp-321				G	A	GGCCATCTTTCAGGACGTACAG	GCATGCTCTGCAATACGTTGAG	TCGTTCATGCCCGTTAG	TCATTCATGCCCGT
Ots_OTDESMIN19-SNP1	Ots_OTDESMIN19_SNP1	6	9.2399	C	A	GGTCTGTCTGTCTGTCTATCTGTCA	TGTGTGTCTTTGTTCATTCCTACCA	CCAGTCATGGGTCATT	TCCAGTCATTGGTCATT
Ots_OTNAML12_1-SNP1	Ots_OTNAML12_1_SNP1	19	6.87212	A	G	TGCCACCTCAGTTTTAGTGTTATATCC	AGCGCCAACCTGTCACT	AAACCATTTTCATTCTTTTG	CCATTTTCACTCTTTTG
Ots_Ots311-101x				A	T	AAATGAGGCCGTCCTTTACACT	GCAATACAAGCCCTTGATAATGAAGT	CTGAGATCACTTTGAGCAC	ACTGAGATCACTGAGCAC
Ots_P450				T	A	TGAGCGAGATTTATCAAACTGTCAAAGA	CCCAAGCGGGAGAACTTACAG	CCCCGAAGTACTTTT	CCCGAAGAACTTTT
Ots_p53				G	A	GGAACTTCCTCTCCCGTTCTG	GCACACACACGCACCTCAA	CTGGGTCGGCGCT	TGGGTCGACGCTC
Ots_PGK-54	Ots_PGK_54	20	9.79927	T	A	CTCATACTTTGTACCTGTGTGTTCCA	CGACCCAAGTGGCTCATCAG	CCACCATCAAGCACTG	CCACCATCATGCACTG
Ots_Prl2	Ots_Prl2	3	46.9844	A	G	CCTGGTCTGTTTGTGATCAAGATG	GGTTAACTCAAATAGAACATACTCTGACACA	ATGTATTGTTCATTTAATG	TGTATTGTTCGTTTAATG
Ots_RAG3	Ots_RAG3	12	43.0052	C	T	CATTTCCACGAAAAGCCAGATGAC	ACAGAATAAAGTATCTTCCTCTTACATCACTACTAAT	CTCTACAGTATGAACTATG	CTCTACAATATGAACTATG
Ots_RFC2-558				A	-	GTAAGGTCTACTCCGGTTGTATTCG	CAATACGACAGTACCGGTGTTAAACT	TGCATGTAACAAATAACAT	TGCATGTAACATAACAT
Ots_S7-1				T	C	TGCCATCATAAACAACCTAACAAGTAACT	CCTGGTTTAAAAACGGCCAACTG	TACAGGAGATAAGGTCGCA	CAGGAGATAGGGTCGCA
Ots_SClkF2R2-135	Ots_SClkF2R2_135	5	10.8741	A	T	CCAAATACAGACCAGCTACTTGTGT	CTTCAAGTCCCTGAATAATGGTACGT	ATTCAAAGTCAAATTTT	ATTCAAAGTCTAATTTT
Ots_SERPC1-209				A	T	CTAAGTTCTTCCTGCCTAATGTGGAT	CCAAGATTGAGACTTACTATACATTTACAAGTACA	CATTCAGCTTTTTTTC	ATTCAGCATTTTTTC
Ots_SEXY1				X	Y	CACAACATGAGCTCATGGG	CGATTAGAAAGGCCTGCTTG		CCTACCAAGTACAGCCCCAA
Ots_SL				A	G	AATATTGGCTTTCTGAGAATGCATTTGG	CCAAGATACTTCCTTTAACTTCTCTGTCA	TCAAAGATATGATTCAATTAA	AAGATATGGTTCAATTAA
Ots_SWS1op-182				T	A	TCAAAGACATCGAACACAAGAACGA	GCAGGTAAATTCAAACGTCATCATAAGAA	ATGTACTTTAACGATTCATTT	ATGTACTTTAACGTTTCATTT
Ots_TAPBP	Ots_TAPBP	4	62.1867	C	T	TTTCTCATCCTTCTCTCTTCCAGTCT	GGACAAACCAGCACTCCAGAA	CTGGACAGCTGGTCC	CTGGACAACTGGTCC
Ots_TCTA-58	Ots_TCTA_58	14	3.81187	C	T	ACCAGTACCTAAACGTTAGAAAGCAA	CGTTAGTTAGCTATGTCTGAAAGGCA	CTGCCATGAAGTGCTAG	TGCCATGAAATGCTAG
Ots_TGFB				C	T	GCCTCACATTTTACTGATGTCACTTC	GAGCAGATCTCTTCAGTAGTGGTTT	CTTCCGAGAGCTAGGCT	CTTCCGAGAACTAGGCT
Ots_TLR3				C	T	TGCACCTGCGAGAGCAT	CTGGCGTTTGTTCCGTTCAG	CTGTGGTTTGTGGCGTG	CTGTGGTTTGTAGCGTG
Ots_Tnsf				A	G	GCCAATACGGGTTCTGAACTGT	CGGAATAGTCATAGTAGGGCTCGTT	TGCTCCAGATCTC	TGCTCCAGGTCTC
Ots_u07-07.161				C	T	GTCAACAAATGCAGGTAACATAAATGGT	GATGCAAACACCTGTGAAATTGTGA	ATCAGTGACATAAGTTGTCCA	TCAGTGACATAAATTGTCCA
Ots_u07-18.378				A	T	GGAAACCAGCTAGGATTCAGGAA	CGTTATATGGTTTGCTTGTTTGCGATA	ATATGGTATGTAGAGGCTAGTTA	TATGTAGAGGCAAGTTA
Ots_u07-25.325				T	C	AGACAATCATGGTGTTTTGAGTCTTTCT	GCCTAGGCTTGATGGAGTCA	CCGCTTGAAAGTTTGA	CGCTTGAAGGTTTGA
Ots_u07-49.290				G	A	GCTGAGGAAGGATTCTGTATTTGCT	TCGGACAGAGCGCATCC	CTTTCCCCGTGTTGGT	ACTTTCCCTGTGTTGGT
Ots_u07-53.133	Ots_u07_53_133	1	71.9643	C	T	AGCTAGGCTGTAAATGCAAGGAT	CAGTGCTTTCAATTCATGCTGTCAA	TAACACATGTTGGAGGTC	AACACATGTTAGAGGTC
Ots_u07-57.120	Ots_u07_57_120	11	52.185	A	T	GGTTTGAGCCAATCAGTTGTGTT	CGGTCTAATGTCCATTGCTCATGTT	CAACCCCTACCTTGTCAC	CCCCTACCATGTCAC
Ots_u1002-75	Ots_u1002_75	26	31.1385	T	C	CCGCCTTTCCCACCTTCTC	TCAAACGAGAACACACTAAGGTTGT	ATGGCCCTTACACTATC	TGGCCCTTACGCTATC
Ots_u202-161	Ots_u202_161	11	31.3042	T	A	CACTTTTGACTTTACATGGAACTTAACTCAT	GGGACTTCACTTTCTACAAACATGTCA	ATTAGCTGCTAAGCACTAG	ATTAGCTGCTATGCACTAG
Ots_u211-85				C	T	TGGTGAGAGCAGCTTTAAATGTCTT	ACCCATTCTTCTGTCTGGTTTAAGC	TCCCAAAGTCGAGTGTG	CCCAAAGTCAAGTGTG
Ots_U212-158				G	A	CCCCATATGAGACGCTACAGTAATG	CAAATGCCCTCTAAGCAGACCTT	CTGGAAGAAGGCCTC	CTGGAAAAAGGCCTC
Ots_u4-92				T	C	ATCCAAGGAGCCCCATTAAAGATTT	CGTACCAGAGTTGTAGAAGCATCT	CTGTGTTGAATTTAACATAAT	TCTGTGTTGAATTTAACGTAAT
Ots_u6-75				C	T	GAAAAAGTAAAGTAAAAGTAAAGTATTATACCACTAAAGACAAT	GATCCACACTGTTGGTCTACTACAA	TTAGTCAACTGTTGTTTTT	TTAGTCAACTGTTATTTTT
Ots_unk526				A	G	TCAAGACTGTGCTGTAGTTGTCTAC	CCTCCCCCTTTTCCACATCAG	CAACATTCCAGTCTGAAAC	CATTCCAGCCTGAAAC
Ots_ZNF330-181				G	A	CCCATCCAGGGAGTGCATATATACA	CTCTCTTTTCTTGTAGCAGATGTCAGA	AATGTGGCGGGATAC	AATGTGGCAGGATAC
Ots_zP3b-215				G	T	TGCTGAGGACCATCTGCAATTC	AGGTCCATGAATAACTGAAAATGTACAAGT	CCAAATATCCTACCCGTGATG	CAAATATCCTACCAGTGATG
Ots_ZR-575				G	A	GCCTACCAGAAAGTACCAATTGTGA	ACTTTTCACTGTCCTATTACAATTAGTATTTGTGATAT	CCGACACAATTTTGT	CCGACATAATTTTGT

## Sheet: Table 2-RAD Libraries
Table 1. Sequencing libraries. Number of reads per library distributed among each individual before and after barcode splitting and quality filtering
Library	n	Raw Reads	Quality filtered reads	Average filtered reads per individual	± Std dev
Parents - paired end	9	36754273	12431820	1381313	1246858
Haploid 1	33	222028992	81883155	2481308	647657
Haploid 2	31	254915251	22614084	729487	395033
Haploid 3	23	228122792	55779910	2425213	669725
Haploid 4	36	235497213	84202938	2338971	655547
Haploid 5	33	206460297	40764700	1235294	381207
Haploid 6	34	188442009	49059421	1442924	540292
Haploid 7	23	178416204	43740813	1901774	804388
Diploid 1	24	240692889	51088592	2128691	770578
Diploid 2	24	247512934	58073729	2419739	1147937
Diploid 3	24	156518904	81238591	3384941	1417046
Diploid 4	23	227712866	87707173	3813355	1233516
Diploid 5	24	222914230	81962362	3415098	1178099
Diploid 6	24	193135182	96258406	4010767	1528651
Diploid 7	24	212840732	107392319	4474680	1836973
Diploid 8	23	185591040	88342397	3840974	1166720
Diploid 9	13	164286210	86917468	6685959	3691026

## Sheet: Table 3- Final Map
Supplemental Table 2: Linkage map in table format.
Marker_Name	Linkage_Group	Position	QTL
109187	1	0
13222	1	0
23265	1	0
28901_CYFP1	1	0
50913	1	0
63604	1	0
88291	1	0
102521	1	0
110928	1	0
53971	1	1e-05
2297	1	1e-05
39085	1	1e-05
46606	1	1e-05
63009	1	1e-05
69878	1	1e-05
81873	1	1e-05
86857	1	1e-05
90149	1	0.543487
7776	1	1.6307
24790	1	1.63071
47419	1	1.63072
19748	1	2.17422
20829	1	2.17422
31582	1	2.17423
4339	1	2.17423
11580_TCB1	1	2.17423
58835	1	2.17424
81423	1	2.17425
80340	1	3.80513
84295	1	3.80527
21956	1	3.80528
13087	1	4.34878
7974	1	4.34878
12741	1	4.34878
53121	1	4.34878
68241	1	4.34878
90885	1	4.893
32254	1	8.70612
73576	1	8.70613
31821	1	8.70613
893	1	8.70614
16492_DOS	1	8.70615
40009	1	12.5179
43323	1	12.5179
12703	1	13.0614
4575	1	14.1486
37572_DCMC	1	14.1486
46195	1	14.6922
674	1	15.7794
24266	1	15.7794
66573	1	15.7794
15629	1	17.4108
27275	1	19.0426
40034	1	20.674
55130	1	20.674
23346	1	20.674
71183	1	21.2176
1468_RTBS	1	22.3049
4552	1	22.3049
15457	1	22.3049
29092_PEG10	1	22.3049
99454	1	22.3049
94304	1	22.3049
94755	1	22.3049
67609	1	22.3049
6965	1	22.8484
39554	1	22.8484
62896	1	22.8484
24899	1	22.8484
74384	1	22.8484
100941	1	22.8484
21749	1	23.3919
35110	1	23.3919
37211	1	23.3919
5048	1	23.3919
46307	1	23.392
18923_TCB1	1	24.4794
Ots_94903_99R	1	26.6552
65667	1	26.6552
37270_SRGP1	1	26.6552
454	1	26.6552
80333	1	26.6552
58530	1	27.7423
59695	1	29.1015
2118	1	30.4607
53274	1	30.4607
17221	1	31.5479
59937	1	31.5479
22261_TC1A	1	31.5479
2672	1	33.7235
51407	1	36.444
23179	1	36.444
78518	1	36.444
107664_NAV2	1	36.444
98564	1	36.9876
30170	1	38.0752
82841	1	39.1625
16459	1	39.1626
43881	1	39.1626
60308_RTJK	1	39.1626
43959	1	49.6423
30459	1	50.1864
59703	1	51.8186
74540	1	53.9949
9308	1	53.9949
92983_FEM1B	1	53.9949
67269_MAGI2	1	53.9949
36524	1	53.995
31320	1	53.995
11195	1	53.995
60048	1	53.995
1170	1	53.995
20343	1	53.995
6366	1	53.995
88198	1	53.995
46102	1	53.995
24530	1	53.995
18526_RTJK	1	54.5384
27278	1	54.5384
30524	1	56.1696
60821	1	56.1696
10051	1	58.3449
64111_TC1A	1	58.3449
14953_TC1A	1	58.3449
28041	1	61.6104
15680	1	61.6104
95909	1	61.6104
6201	1	61.6104
77680	1	61.6104
55079	1	61.6104
63532	1	61.6104
10031	1	61.6104
60721_TC1A	1	65.4222
17975	1	65.4222
48287	1	65.4222
93287	1	65.9657
64715	1	65.9657
61975	1	65.9657
32958	1	67.0528
12947_RTF21	1	67.0528
34347	1	67.0529
34262	1	68.9249
57549	1	71.4212
88716	1	71.9643
14292	1	71.9643
Ots_u07_53_133	1	71.9643
Ots_GDH_81x	1	75.2326
65593	1	75.778
30362	1	75.778
33577	1	75.778
1982	1	76.8651
44953	1	76.8651
54757	1	77.9524
72354	1	78.4958
3669	1	81.7618
8722	1	81.7618
30615	1	81.7618
82235	1	81.7618
4084	1	88.3209
2147_TCB1	1	88.321
41993	1	88.321
Ots_115987_325	1	88.321
37322	1	91.041
21052	1	91.0411
50480_TC1A	1	91.0411
68580	1	93.2164
71294	1	93.2164
41679	1	93.2164
53104_TCB1	1	93.2164
94158	1	94.8474
16670	1	94.8474
80958	1	94.8474
94929	1	94.8474
30983	1	94.8474
58256	1	94.8474
88678_TCB1	1	94.8474
5867	1	95.3909
41647	1	95.391
67373	1	97.5664
22767	1	98.6534
75944	1	98.6534
4578	1	100.062
88040	2	0
69449	2	1e-07
12715	2	4.375
105850	2	13.1765
69674	2	13.1765
56304	2	14.2832
39230	2	57.1318
14706	2	64.3775
15331	2	64.9544
11546_KCNT2	2	64.9544
12327	2	64.9544
101911	2	64.9544
50448	2	64.9544
55383	2	64.9544
27583	2	64.9544
21778	2	65.4979
59544	2	66.0413
39827	2	66.0413
87668	2	67.1285
48756	2	67.1285
81515	2	69.5467
57115	2	71.9658
20864	2	72.569
63741	2	72.569
Ots_FARSLA_220	2	72.569
Ots_111666_408	2	74.6119
107702	2	75.2915
45843	2	75.2915
38706	2	75.2915
36191	2	75.2915
68699	2	75.2915
106269_PEG10	2	75.2915
16948_NBR1	2	75.2915
61487	2	75.2915
60813	2	75.2915
60861	2	75.2915
68331	2	75.2915
64310	2	75.2915
8348_GLU2B	2	76.9227
17220	2	78.01
43228	2	79.0973
86212	2	79.0973
66860	2	79.0973
51180	2	80.7287
65533	2	81.2724
84371	2	81.2724
54230	2	81.8158
47606	2	83.4471
9986	2	83.4471
5724	2	83.4471
66462	2	86.1671
95430	2	86.1671
70525	2	86.1671
34366	2	87.799
96961	2	91.5372
32448	2	92.1565
7404	2	92.7
56108_TC1A	2	92.7
76365	2	92.7
33442	2	93.2435
65166	2	93.2435
75206	2	93.2435
77371	2	93.7868
51619	2	100.351
5030	2	103.074
39784	2	103.074
49344	2	103.074
18238	2	103.617
3930	2	104.704
1884	2	104.704
34651	2	105.792
Ots_hsp27b_150	2	106.337
111542	2	109.059
14085	2	109.059
57435	2	117.844
30832	2	117.844
28769	2	119.475
33993	2	119.475
77916	2	119.475
29152	2	120.019
28918_RTF23	2	120.019
52752	2	120.019
89488_TCB1	2	121.106
57817	2	121.65
20191	2	121.65
18984	2	121.65
12139	2	127.657
66640	2	128.2
2130	2	128.2
24193	2	128.2
79805	2	128.2
32794	2	128.2
29559	2	128.2
44109_RTL1	2	128.2
36081_TC1A	2	128.2
60618	2	128.2
78582	2	128.744
78298	2	128.744
15885	2	129.287
12383_CMT3	2	129.287
29367_POL2	2	129.287
37718	2	129.287
49814	2	129.287
53628	2	129.287
61930_TC1A	2	129.287
Ots_hsc71_5'_453	2	129.287
65609_UBP25	2	145.003
26390	2	145.003
75512	2	145.003
3202	2	145.546
Ots_102457_132	2	145.546
38219	2	145.546
96972_BTG3	2	145.546
58085_RN121	2	147.177
16931	2	147.177
43488	2	147.177
41434	2	147.177
71719	2	148.264
12106	2	148.264
22235_TCB1	2	148.264
20390	2	148.264
24642	2	148.808
24119_SOX	2	150.983
70571_FGF18	2	150.983
60374	2	150.983
65497_TCB2	2	150.983
91001	2	150.983
88318	2	150.983
100737	2	150.983
8976	2	151.527
67780_SREC2	2	153.158
20629	2	154.246
84219	2	154.789
32269_MYO5B	2	155.877
82725	2	156.42
6741	2	156.42
8445	2	156.42
95233_TC3A	2	156.42
15341	2	157.507
3728	2	157.507
47156	2	158.051
48482	2	158.051
767_PITM2	2	158.051
1499_PO12	2	158.051
21312	2	159.682
51233	2	159.682
92516	2	159.682
1664	2	159.682
8048	2	159.682
21540	2	159.682
53115	2	159.682
62986	2	159.682
76669	2	159.682
78908	2	159.682
97162	2	159.682
98794	2	159.682
107352	2	159.682
760	2	159.682
21037	2	159.682
98639	2	159.682
93517_TCB2	2	159.682
44275	2	159.682
25184	2	160.225
1215	2	160.225
70040	2	160.225
29113	2	160.225
84079	2	160.225
42291_TCB1	3	0
63634	3	6.69777
9785	3	6.69777
36812_TC1A	3	6.69777
1291	3	6.69777
50555_TC1A	3	6.69777
59842_LS12A	3	6.69777
88381	3	6.69777
78558	3	8.32879
13518_PRV2	3	8.32879
40018	3	8.32879
44498	3	8.87229
42473	3	8.87229
97447	3	8.87229
87503	3	8.87229
78973	3	8.87229
88441	3	9.41579
106022	3	9.41579
3542	3	9.41579
53097	3	9.41579
64184	3	9.41579
28911	3	9.95934
39665_TCB1	3	10.5029
42349_CSMD1	3	10.5029
70022	3	10.5029
28412	3	10.5029
10901	3	10.5029
4843	3	10.5029
45256	3	10.5029
101974	3	10.5029
102733	3	10.5029
48407	3	11.0463
20729	3	13.2218
7072	3	13.2218
94498_TCB1	3	14.3089
4262	3	14.3089
10598	3	14.3089
28069	3	19.217
4041	3	19.7607
23503	3	19.7607
2794	3	19.7607
26875	3	19.7607
35530	3	19.7607
33749	3	19.7607
69055	3	20.8479
37061_TC1A	3	22.4792
50146	3	22.4792
82127	3	22.4792
13729	3	22.4792
13832	3	22.4792
14379	3	22.4792
15129	3	22.4792
15971	3	22.4792
17582	3	22.4792
105748_TCB1	3	22.4792
42976	3	26.8381
43337	3	26.8381
86910	3	32.2978
64756	3	35.5663
79318	3	35.5663
108522_VATB2	3	35.5663
Ots_107806_821	3	35.5663
11833	3	35.5663
60983	3	35.5663
24975	3	35.5663
60276	3	36.1098
2521_TC3A	3	36.1098
73179	3	36.1098
53720	3	36.1098
61161	3	36.1098
17977	3	36.1098
91979	3	37.7408
32173	3	37.7408
105559	3	37.7408
30650	3	38.8279
4317_DHE4	3	38.8279
37094_PSD1	3	38.8279
13662	3	38.8279
3326	3	39.3716
110327	3	40.4591
31969	3	40.4591
20775	3	41.0026
53524	3	41.0026
24519	3	41.0026
6600	3	41.5462
69333	3	41.5462
74853	3	43.7222
21157_MOCOS	3	45.3536
46340	3	45.3536
32140_TCB1	3	45.3536
73004	3	45.3536
41844	3	45.8971
5301	3	46.9844
13451	3	46.9844
40436	3	46.9844
Ots_Prl2	3	46.9844
6956	3	46.9844
84707	3	46.9844
85482	3	46.9844
59930	3	50.2499
75020	3	50.2499
4282	3	50.2499
2810_CERU	3	50.2499
17255	3	50.2499
103444_TCB1	3	51.881
38993	3	55.694
37700	3	57.8696
6109_TC1A	3	57.8696
86513_DOCK7	3	58.413
86039	3	61.1335
42408	3	61.1335
33614	3	61.1335
84886	3	62.2204
49326	3	62.2204
108860	3	65.1556
77703_TC1A	3	65.3698
12019	3	65.9134
49678	3	65.9134
33014	3	65.9134
15476	3	65.9134
41497	3	70.8204
14793	3	70.8204
52721	3	70.8204
66417	3	70.8204
42650	3	70.8204
40787	3	70.8204
67920	3	70.8204
52085	3	71.3639
96785	3	71.3639
12026	3	71.3639
19311	3	72.4508
68051	3	72.4508
61390_K1211	3	75.7166
7443	3	75.7166
79039	3	75.7166
99186	3	75.7166
29733	3	76.2601
39931	3	76.2601
75252	3	76.2601
95833	3	76.2601
85228	3	76.8036
81936	3	76.8036
19264	3	80.6155
72143	3	82.2471
38763	3	83.8788
98745_TC1A	3	83.8788
39980	3	84.966
40460_ZMYM1	3	84.966
16148	3	84.966
26269	3	84.966
6975	3	85.5095
99995_MKNK2	3	85.5095
36578	3	86.053
27453	3	86.053
68024	3	86.053
8178	3	86.053
13363	3	86.053
49737	3	86.053
78643_AP3D1	3	86.053
22254	3	86.5965
76732	3	86.5965
6129	3	88.7717
103693	3	88.7717
80643	3	88.7717
18907	3	89.3151
83798	3	89.3151
91553	3	90.9465
1373	3	90.9465
681	3	92.9885
36092	3	93.6669
36112_CELR1	3	93.6669
70214	3	93.6669
8481	3	93.6669
94541	3	93.6669
38132	3	95.8422
109078	3	95.8422
88298	3	95.8422
39238	3	95.8422
93025_API5B	3	95.8422
94177	3	95.8422
33932	3	95.8422
2557	3	96.3857
1175	3	96.3857
18501	3	96.3857
23159_TCB2	3	96.3857
36960	3	96.3857
52795	3	96.3857
61474	3	96.3857
71998	3	96.3857
76083	3	96.3857
3104	3	96.3857
26157_PRTG	3	96.3857
69465	3	96.3857
50245	4	0
47442	4	1e-07
9375	4	2e-07
36720	4	3e-07
52805	4	4e-07
22164	4	4e-07
26904	4	5e-07
37221	4	6e-07
34711	4	7e-07
70993	4	8e-07
98083	4	0.5435
2182	4	0.5435
64354	4	0.5435
73367	4	0.5435
86239_TC3A	4	0.5435
98043	4	0.5435
1008	4	0.543501
5460	4	0.543501
7866	4	0.543501
21567	4	0.543501
61180_CASR	4	0.543501
61633	4	0.543501
3544	4	1.08702
5352	4	1.63053
96405	4	1.63053
23729	4	1.63053
43082	4	1.63053
42411	4	2.17403
19635	4	2.17403
97521	4	2.17403
18869	4	3.26111
99481	4	4.89218
41700	4	4.89218
96981	4	5.43568
34698	4	5.43568
43912	4	5.43568
77291	4	5.97918
61363	4	5.97918
100881	4	5.97918
54172	4	8.15446
41036	4	8.15446
66174	4	8.15446
8118	4	9.78574
62594	4	10.3293
14728	4	10.3293
71369	4	10.3293
48143	4	10.3293
23446	4	10.3293
15810	4	11.4166
77800	4	11.9601
48320	4	13.5912
81677_RTBS	4	13.5912
89706	4	13.5912
49616	4	13.5912
5744	4	13.5912
30094_TYW1	4	13.5912
26790	4	14.6783
44358_TCB1	4	14.6783
71104	4	15.7656
22608_IFT80	4	16.3091
77811	4	16.3091
19967	4	16.3091
30219	4	16.8526
30924	4	16.8526
102698	4	16.8526
92174	4	16.8526
48145	4	16.8526
85141	4	20.1181
23616	4	20.1181
23320_MEI3B	4	20.1181
23760_FA70A	4	20.1181
89620	4	29.4654
17313	4	32.1852
110760	4	33.2726
17843	4	34.3598
21276	4	34.3598
3891	4	34.3598
15820_TC1A	4	37.0798
78758	4	37.0798
44829_EFGM	4	43.0868
15154	4	43.0868
78748	4	43.0868
34142	4	43.0868
27376	4	45.2621
18718	4	45.2621
49825	4	45.2621
23516	4	45.2621
79207	4	45.2621
3574	4	45.2621
56251	4	45.8056
55391	4	45.8056
43258	4	45.8056
56658_TCB1	4	45.8056
1355	4	45.8056
35329	4	46.3491
25014_TCB2	4	46.3491
57347	4	46.3491
96494	4	46.3491
47699	4	48.5245
69315	4	48.5245
1837_TCB2	4	50.1554
11914	4	50.1554
65283	4	50.1554
15410	4	50.1554
59399	4	51.7864
Ots_mybp_85	4	51.7864
37904	4	52.8736
31498	4	52.8736
9075	4	53.4172
9159	4	53.9599
31384_EF1A	4	53.9599
1895	4	62.1867
Ots_TAPBP	4	62.1867
37279	4	63.8174
52439	4	63.8174
64855	4	64.3609
37539	4	64.3609
5818	4	64.3609
56528	4	64.3609
63042	4	64.3609
74884_INT3	4	64.3609
31915	4	64.3609
41183	4	66.5362
87036	4	66.5362
97414	4	66.5362
5897_TC1A	4	67.624
14576	4	70.345
24600	4	70.345
37446	4	70.345
75444	4	70.345
98652	4	70.345
29468	4	70.345
69927	4	70.345
	4	73	F14_Temperature
22889	4	73.0651
63783_TC1A	4	73.0651
35134	4	75.2404
40841	4	75.2404
42519	4	75.2404
22865	4	75.2404
61682	4	75.2404
81642	4	75.7838
94788	4	75.7838
48594	4	77.415
30856	4	77.415
4721_TC1A	4	79.0459
40838	4	79.0459
1073_TC1A	4	79.0459
Ots_HFABP_34	4	79.0459
109152	4	80.1333
69391	4	81.2207
101596	4	81.2207
26782	4	82.3079
79391	4	83.3951
11929	4	85.0263
37382	4	85.0263
38992	4	85.0263
48911	4	85.0263
62152	4	85.0263
70424	4	85.0263
74330	4	85.0263
90328_TCB1	4	85.0263
14319	4	85.0263
12976	4	85.0263
37311	4	85.0263
44500	4	85.0263
56638	4	85.0263
96410	4	85.0263
Ots_brp16_64	4	85.0263
32752	4	85.5698
70310	4	85.5698
105116_TC1A	4	85.5698
30476_ZEP1	4	85.5698
31177	4	86.1133
15340	4	86.1133
5016	4	86.1133
31825	4	86.1133
60800	4	86.1133
75704	4	86.1133
26568	4	86.1133
8480	5	0
4044_TCB1	5	0
4786	5	0
54736	5	0
64662	5	0
75082	5	0
88552	5	0
99856_FARP2	5	0
20073	5	1e-07
42270	5	1e-07
71071_CHD1L	5	1e-07
82631	5	1e-07
96639	5	1e-07
101070	5	1e-07
24879	5	2.17528
86732	5	2.17528
101002	5	2.17528
37185	5	2.17528
8695	5	2.17528
50238	5	3.26247
3667	5	3.80588
39066	5	5.98146
105622_GPSM1	5	5.98146
23703	5	7.06859
81557	5	7.06859
90280	5	7.06859
39635_ALAT2	5	7.06859
19177	5	7.06859
52539	5	7.61209
57278	5	7.61209
32260_TCB1	5	9.24311
21435_TC3A	5	10.8741
Ots_SClkF2R2_135	5	10.8741
15868	5	10.8741
441	5	10.8741
54263	5	10.8741
20141	5	10.8741
37109	5	10.8741
41482	5	10.8741
54653	5	10.8741
61814	5	10.8741
74257	5	10.8741
6845	5	10.8741
13388	5	10.8741
92997	5	10.8741
14370	5	11.4176
8793	5	11.4176
67662	5	11.4176
36717	5	11.9611
49550	5	11.9611
26506	5	13.0483
66594	5	13.0483
47751	5	13.0483
79277	5	14.6793
55764	5	14.6793
27854	5	14.6793
9441_SIN3B	5	14.6793
71395	5	15.7664
9122	5	15.7664
58668	5	15.7664
62133	5	23.4346
56249	5	23.4346
33982	5	27.7935
35415	5	27.7935
44931	5	27.7935
89312	5	27.7935
90315	5	29.424
55182	5	35.9836
77138	5	35.9836
93738_TCB2	5	35.9836
33778	5	35.9836
3342	5	37.0708
104559	5	37.0708
42426	5	37.0708
13748	5	40.3363
12233	5	40.3363
72712	5	40.3363
10288	5	43.0567
41529	5	44.6879
12727	5	44.6879
93601	5	45.2997
60018	5	49.5957
84942	5	49.5957
59273	5	50.1392
44051	5	50.1392
43660	5	50.1392
100485	5	50.1392
66599	5	50.1392
97529	5	50.1392
97570	5	50.1392
83697	5	50.1392
40627	5	50.1392
89466	5	50.6828
60754	5	51.7701
86296	5	51.7701
4290	5	52.8572
30991	5	55.0328
65960	5	55.0328
9892	5	55.0328
15026	5	55.0328
74911	5	60.4894
55107	5	60.4894
40438	5	63.2097
28302	5	63.7532
30733	5	65.3844
8858	5	65.3844
68857	5	65.3844
46695	5	65.3844
79571	5	65.3844
Ots_HMGB1_73	5	65.3844
74008	5	67.8725
	5	69	M7_Length
7705	5	69.7361
15496	5	72.4567
98037	5	75.7237
98679	5	75.7237
80219	5	76.2673
16864	5	76.2673
78390	5	82.8264
83803	5	82.8264
1343	5	82.8264
Ots_120950_417	5	82.8264
24339	5	82.8264
3800	5	83.3699
9232	5	86.0904
74957_TC1A	5	86.0904
19233	5	86.0904
4681	5	86.0904
42067	5	86.0904
10726_ADAT2	5	86.6339
77128_MSRE	5	86.6339
34568	5	86.6339
36863	5	86.6339
97715	5	88.265
28015_TCB1	5	88.8084
5999	5	88.8084
68534	5	88.8084
69000	5	88.8084
83537	5	88.8084
35313	5	88.8084
47165	5	88.8084
49527	5	88.8084
12015	5	89.3515
38072	5	93.1636
9323	5	93.1636
45181	5	93.1636
11371	5	93.1636
8782_5HT1B	5	93.1636
43606	5	93.1636
25209	5	93.7071
75352	5	94.2507
47214	5	94.7943
56313	5	94.7943
2120	5	95.3378
29844	5	95.8813
81909	5	95.8813
68956	5	97.5124
7869	5	97.5124
28449	5	97.5124
32701	5	97.5124
56719	5	97.5124
72009	5	97.5124
57425	5	97.5124
33378	5	97.5124
9630	5	97.5124
38232	5	97.5124
62935_SLIK3	6	0
102406	6	1.08328
12610	6	1.08329
32350_SP3	6	1.08329
41943	6	1.08329
4261	6	2.17025
34468	6	4.8905
14647	6	4.89051
97424	6	4.89052
96774	6	5.43391
15272_TCB1	6	7.06504
18965	6	8.69631
Ots_OTDESMIN19_SNP1	6	9.2399
58214	6	9.23991
7405	6	9.78336
33446	6	10.3265
	6	14	F14_Weight
87452	6	14.1386
63544	6	14.1386
53958	6	14.1386
66015	6	14.1386
17989	6	22.9239
45022	6	28.9306
7468	6	28.9306
19485	6	28.9306
90256	6	28.9306
2661	6	28.9307
50970	6	28.9307
	6	29	M7_Weight
62470	6	30.0178
44756	6	30.0178
9117	6	30.0178
34337	6	30.0178
45492	6	30.0178
32859	6	30.0178
14434	6	36.0248
50728	6	36.0248
105822	6	36.0249
27789	6	36.0249
84856	6	36.0249
56262_ZEB2	6	36.0249
5949	6	36.5684
13780_TC1A	6	36.5684
84482_TC1A	6	36.5684
18529_INHBB	6	36.5684
39459	6	38.1994
24898	6	38.1994
26369_TCB1	6	39.8307
40653	6	40.918
26217	6	40.918
107766_CAZA1	6	40.918
89846	6	43.6384
Ots_131460_584	6	45.2696
43553	6	45.2696
99951	6	45.2696
18670	6	48.5351
79545	6	48.5351
92165	6	48.5351
4053	6	48.5351
70893	6	48.5351
38343	6	50.7104
22253	6	50.7104
32128	6	50.7104
34178	6	50.7104
51065	6	50.7104
68333	6	50.7104
43408	6	53.4308
2846	6	53.9742
30743	6	55.6056
78414	6	56.149
60811	6	59.9613
13107	6	59.9613
59303	6	59.9613
56539	6	59.9613
32282	6	59.9613
11984	6	63.773
85607	6	63.773
73380	6	63.773
13150	6	63.7731
30110	6	63.7731
8576_ZMYM6	6	63.7731
	6	64	M7_Length
53170	6	64.8602
25636	6	64.8603
7841	6	64.8603
18372	6	64.8603
105959	6	64.8603
23694_TC1A	6	67.5803
33362	6	67.5803
16867	6	67.5803
22168	6	67.5803
24236	6	68.6674
61595	6	68.6674
54078	6	69.7546
75088_GPX2	6	69.7546
102000	6	71.9298
38920_CP27B	6	74.6503
28441	6	75.1936
23603_TC3A	6	75.1936
12493	6	76.8246
52886	6	76.8246
47185	6	76.8247
95149	6	76.8247
54928	6	76.8247
4624	6	76.8247
13576	6	76.8247
24633	6	76.8247
49694	6	76.8247
68717	6	76.8247
112894	6	76.8247
1346	6	77.3682
71037	6	77.9118
31747	6	77.9118
25954	6	77.9118
52061_CAPS1	6	77.9118
78030	6	78.4553
19510_TC3A	6	78.4553
44579	6	78.4554
Ots_97077_179R	6	78.9989
88683	6	78.9989
29885	6	78.9989
62033	6	78.9989
72721	6	79.5425
82806	6	80.6302
1947	6	83.3509
Ots_105105_613	6	83.3509
29643	6	83.3509
16626	6	83.3509
38434_TCB2	6	83.351
96926	6	83.8945
34441	6	83.8945
11030	6	85.5255
81188	6	85.5255
366	6	85.5255
77783	6	85.5255
29603	6	85.5255
19915	6	85.5255
56189	6	85.5255
6912	6	86.069
40633	6	86.069
706	6	86.069
3999	6	86.069
7882	6	86.069
29430	6	86.069
41033	6	86.069
102346	6	86.069
44225	6	86.0691
107916	6	86.0691
62254	6	86.0691
9085	6	86.0691
20770	6	86.0691
25267	6	86.0691
100089	6	86.0691
24007	6	86.0691
32556	7	0
24630	7	2.73361
2137	7	6.02503
37977	7	8.64587
30977	7	9.19016
70430_CNPD	7	11.912
Ots_lkaros_250	7	14.0887
32525_LMTK2	7	14.0887
3784	7	15.7196
49567	7	15.7196
38348	7	15.7196
19182	7	15.7196
83909	7	15.7196
16785	7	15.7196
55311	7	15.7196
14998	7	15.7196
44486	7	15.7196
44248	7	16.8068
10480	7	16.8068
83886	7	16.8068
6725	7	21.1006
7252	7	21.7098
33848	7	21.7098
47153	7	21.7098
55559	7	21.7098
32674	7	21.7098
18803	7	21.7098
44415	7	21.7098
106416_ST1C4	7	21.7098
5201	7	21.7098
74732	7	21.7098
2644	7	21.7098
85358	7	21.7098
98285_TCB1	7	21.7098
12517	7	22.797
80950	7	22.797
35350	7	22.797
15374	7	24.4281
12972	7	24.9716
74548	7	24.9716
1486	7	24.9716
39671	7	24.9716
19959	7	24.9716
71494_TCB1	7	30.9786
29767	7	30.9786
36843	7	30.9786
106505	7	32.6097
75237	7	34.2411
73930	7	35.3284
41592	7	36.4156
28156	7	36.4156
103358	7	36.4156
55110	7	36.9587
16114	7	41.8664
15917	7	41.8664
37047	7	41.8664
47685	7	44.042
65126	7	45.1293
51258	7	45.1293
12104	7	45.1293
34892	7	45.1293
14308	7	45.1293
18447	7	45.1293
Ots_94857_232R	7	45.1293
35956	7	45.1293
24102	7	51.6898
13684	7	53.8654
48015	7	53.8654
13461	7	53.8654
105967	7	53.8654
59204	7	53.8654
67699	7	53.8654
21372	7	53.8654
76358	7	53.8654
17512	7	53.8654
53040	7	53.8654
102044	7	53.8654
4212	7	53.8654
90703	7	53.8654
98052	7	53.8654
20991	7	53.8654
46782	7	53.8654
	7	63	F14_Temperature
6373	7	68.9907
57930	7	70.625
64203	7	71.7124
31194	7	73.3435
101951	7	73.3435
21938	7	73.3435
58858	7	73.887
27036_RPGF4	7	73.887
55811	7	73.887
23984	7	74.9741
52649	7	74.9741
23647	7	76.6054
67746	7	77.149
103467	7	77.6925
70782_TCB2	7	77.6925
65544	7	87.6029
68151	7	87.6029
46751	7	87.6029
78116	7	88.6901
37911	7	88.6901
55246	7	88.6901
61552	7	89.2335
69984	7	89.2335
21813_TCB1	7	92.499
52884	7	92.499
83310	7	92.499
32636	7	94.0245
50163_TCB2	7	94.0245
36309	7	94.0245
47844	7	94.0245
50420	7	94.0245
	7	95	M7_Length
4238	7	96.6387
68860	7	96.6387
47955	7	96.6387
57440_GLRX	7	98.2697
18384	7	98.2697
44313	7	98.8132
11768_LATS2	7	98.8132
36268	7	98.8132
47887	7	98.8132
75226	7	98.8132
32932	7	98.8132
57787	7	101.534
57688	7	102.077
20996	7	102.077
83303	7	103.708
47484	7	103.708
55659	7	103.708
56676	7	103.708
57236_TC1A	7	103.708
67382	7	103.708
78293	7	103.708
63569	7	103.708
1292	7	103.708
10698	7	103.708
22506	7	103.708
38700	7	103.708
40940	7	103.708
50026_GRT1A	7	103.708
54472_NRP2	7	103.708
61290	7	103.708
75450	7	103.708
81289	7	103.708
83994	7	103.708
32368	7	104.795
91254	7	104.795
35155	7	104.795
1917	7	104.795
5974	7	104.795
59856	7	105.342
9200	7	105.342
34254	8	0
12107	8	0
19432_TC1A	8	0
89350	8	1e-05
7763	8	2e-05
57009	8	0.54352
6418	8	0.54353
6058	8	0.54354
73443	8	0.54355
12861	8	0.54356
44712	8	1.63069
14037	8	1.6307
76304	8	1.63071
2681	8	1.63072
24000	8	2.7179
110031	8	3.26139
41005	8	4.34891
107686	8	9.25978
26856	8	11.8025
35071	8	13.0696
2905_DOCK9	8	13.0696
39598	8	13.0696
6485	8	14.9371
49278	8	17.4288
46207	8	17.4288
56915	8	17.4288
8892	8	17.4288
24430	8	18.516
13252	8	18.516
20159	8	19.0595
13548	8	19.0595
12754	8	23.9671
19275	8	24.5103
3950	8	26.6886
80574	8	35.4779
14058	8	35.4779
43119_ANK2	8	38.198
42903	8	38.198
3959	8	42.291
104630_SUH	8	43.6437
16179_TCB2	8	43.6437
24399	8	45.8191
15943	8	45.8191
6589	8	45.8191
8241_TC3A	8	45.8191
11366	8	45.8191
26359	8	45.8191
60170	8	46.3626
74816	8	46.3627
62112	8	47.1779
73782	8	47.9932
65102	8	47.9932
4586	8	47.9933
100580	8	47.9933
37559	8	47.9933
20211	8	48.5368
33428_TCB2	8	48.5368
60927	8	50.7121
50144_TCB1	8	50.7121
49720	8	50.7121
90626	8	50.7121
90246	8	50.7121
58943	8	51.2556
33265	8	51.2556
7835	8	51.7992
87701_RENT1	8	51.7992
25544	8	51.7992
95175	8	51.7992
51093_TCB1	8	55.4776
79190	8	56.6979
48242	8	56.6979
6771	8	56.6979
27043	8	56.6979
102344	8	56.6979
2023	8	56.6979
6769	8	56.6979
12772	8	59.4183
28530	8	60.5055
99754	8	60.5055
69786	8	62.6808
67271	8	62.6808
33855_TC1A	8	62.6808
8084	8	62.6808
3960_PDE7A	8	67.5878
96377	8	67.5878
31063	8	68.1313
43880	8	68.1313
49752	8	68.1313
55560_KI10A	8	68.1313
88600	8	68.1313
23387	8	68.1313
75896	8	68.1313
Ots_110495_308	8	69.7623
61959	8	69.7623
30047	8	69.7623
95496	8	69.7624
20344_TC1A	8	70.3059
52356	8	71.3936
60903	8	74.1145
58276	8	74.1145
25170	8	74.658
35386	8	74.658
97559	8	74.6581
8840	8	74.6581
2278_LAMA3	8	74.6581
11635	8	74.6581
46564	8	74.6581
46759	8	74.6581
80563	8	74.6581
98833	8	74.6581
40624	8	74.6581
14899	8	74.6581
4075	8	74.6581
85422	8	80.1154
43439	8	81.7466
60293	8	81.7466
74618_TC1A	8	81.7466
31624_TCB1	8	82.29
42942	8	82.29
55203	8	82.29
31219	8	85.0101
13900	8	88.2756
66144	8	88.2756
52175	8	88.8195
103712	8	90.4519
10455	8	91.54
46532_SCC4	8	93.7158
5423	8	93.7159
27303	8	94.2595
51186	8	95.3469
19461	8	95.3469
95778	8	95.3469
Ots_99550_204	8	95.3469
11416	8	95.3469
3383	8	95.3469
35963	8	95.3469
46749_TC1A	8	95.3469
50431	8	95.3469
53587	8	95.3469
54814	8	95.3469
68657	8	95.3469
78559	8	95.3469
86863	8	95.3469
92099	8	95.3469
7668	9	0
17007	9	0
21171_TCB1	9	0
87926	9	0
107176	9	0
43483_TUT7	9	1e-05
9046	9	1e-05
23635	9	1e-05
35292	9	1e-05
64053	9	1e-05
75690	9	1e-05
89710	9	1e-05
99283	9	1e-05
32096	9	0.543509
35808	9	0.543509
42737	9	0.543509
30619	9	0.543519
90079	9	1.63065
92621	9	1.63066
31184	9	2.71778
55056_FGF10	9	2.71779
64659	9	3.80507
	9	5	F14_Length, F14_Weight, M7_Weight
34840	9	5.43634
75631	9	5.43635
39089	9	5.43636
77426	9	5.97969
17061	9	8.15558
103877	9	8.69917
17999	9	9.24267
28920_TCB2	9	9.24268
93991_NSD3	9	9.24269
9031	9	9.2427
65859	9	10.8737
11308	9	10.8737
49251	9	10.8737
Ots_102867_609	9	11.6113
1905	9	12.3489
32890	9	12.3489
41985	9	12.3489
17090	9	12.3489
12623	9	13.4361
1532	9	13.4361
21565	9	13.4361
44942	9	13.9796
79138_GAPD1	9	14.5232
31479	9	14.5232
5474	9	15.0667
45260	9	16.154
105295	9	16.154
102751	9	16.154
96418	9	16.6977
27287	9	17.2406
61891	9	24.3541
968	9	24.3541
6458	9	31.7904
7051	9	33.122
104181_TMEM2	9	33.122
46423	9	33.122
7710	9	36.3874
82902	9	36.3874
84208	9	36.3874
70090	9	40.1997
Ots_ETIF1A	9	40.743
45915	9	40.743
63285	9	40.743
3458	9	40.743
42841	9	41.2865
85576	9	41.2865
14768	9	42.3736
74697	9	42.3737
101322	9	42.3737
73482	9	42.3737
22347	9	44.549
60008	9	44.549
22180	9	46.18
4166	9	46.18
11326	9	46.18
17567	9	46.18
37189	9	46.18
90407	9	46.18
47382	9	46.18
31247	9	46.18
2806	9	46.7235
71310_MOCS1	9	46.7235
44620	9	46.7235
13854	9	46.7235
50048_SYEP	9	46.7235
80109	9	46.7235
85971	9	46.7235
76778	9	46.7235
12710	9	46.7235
65590	9	46.7235
1935	9	51.6311
18855	9	51.6312
10535	9	51.6312
44032	9	52.7188
21069	9	53.8066
Ots_cd59_51	9	53.8066
35403	9	55.4376
85154	9	55.4377
3808	9	55.4377
44694	9	55.4377
58202	9	61.4491
2798	9	65.2695
1018	9	71.8406
37588	9	74.0279
89983	9	77.7734
28287	9	78.3919
38402	9	78.9355
34897	9	80.0228
5588	9	80.0228
85361_NFAT5	9	80.0228
26983	9	80.0228
48979	9	80.0228
104673	9	80.0228
23904_TC3A	9	82.7429
Ots_aspat_196	9	82.7429
20901	9	82.7429
104176	9	83.0139
21595	9	83.2864
5964	9	83.2864
63666	9	83.8298
	9	86	M7_Length
16069	9	86.5501
109216	9	86.5502
36509	9	86.5502
14077	9	86.5502
104384	9	86.5502
50339	9	87.6373
56492	9	87.6373
54043	9	88.1805
21090	9	91.3581
71121	9	91.9899
71340	9	91.9899
76275	9	97.866
49502	9	98.7463
76855	10	0
9765	10	0
11482	10	0
12224	10	0
14877	10	0
16068_TCB1	10	0
16621	10	0
28233	10	0
30586	10	0
37261_TC1A	10	0
51985	10	0
69595	10	0
70766	10	0
71504	10	0
84629	10	0
111902	10	0
11409	10	1e-05
47499	10	2e-05
1580	10	3e-05
35634	10	4e-05
80287	10	5e-05
33262	10	6e-05
27430_TC1A	10	7e-05
56273	10	8e-05
44138	10	0.54358
45464	10	0.54359
13342	10	0.5436
72243	10	0.54361
29288	10	1.63077
5433	10	1.63078
63922_RPA1	10	2.17431
10938	10	2.17432
5899	10	4.89473
547	10	5.98186
33956	10	5.98187
91921	10	5.98188
67907	10	9.24752
109130	10	9.24752
Ots_aldb_177M	10	9.24752
72817	10	10.879
24988	10	13.6011
50290_MCF2L	10	15.7773
27903	10	15.7773
40252	10	16.3208
Ots_101704_143	10	16.3209
27488	10	16.3209
8577	10	16.3209
64672	10	16.3209
52277_RTBS	10	19.0425
35191	10	24.8523
102809	10	28.3229
48502	10	28.8662
17041	10	30.4975
51585	10	30.4975
75030	10	30.4976
9015_TCB1	10	34.8564
34834	10	34.8564
40619	10	34.8564
8982	10	35.9436
57577	10	36.4872
101503	10	36.4872
2909	10	36.4872
13283	10	40.2989
74948	10	40.2989
99577	10	40.8428
30993	10	41.9306
41911	10	42.474
13594	10	42.4741
44502	10	43.0173
41963	10	46.8295
70585_TCB2	10	46.8295
46021_TC3A	10	46.8295
58461	10	46.8295
69658	10	46.8296
87396	10	46.8296
50711	10	46.8296
2449	10	46.8296
18098	10	46.8296
3838	10	46.8296
21884_TC1A	10	49.5495
3186	10	49.5495
55720	10	49.5495
87245	10	49.5495
93071	10	49.5495
74458	10	49.5495
13700_TC1A	10	56.1107
58257	10	57.1985
21397	10	57.1985
2146	10	58.2842
15106	10	71.6422
89512	10	72.7306
78730	10	74.9064
107707	10	77.0822
106040_C1TC	10	77.6255
24426	10	77.6255
38423_C1TC	10	77.6255
1203	10	78.169
49658_SI1L1	10	78.169
12899	10	79.2562
36927	10	79.2562
39099	10	79.2562
78425	10	79.2562
7119	10	79.2562
16747	10	79.2562
22194	10	79.2562
76055	10	79.2562
86481	10	79.2562
86972	10	79.7997
89147	10	80.3431
37957	10	81.4306
97628	10	82.5183
26735	10	83.6059
20660	10	83.6059
92977	10	83.6059
85427	10	83.6059
70544	10	83.6059
82960	10	83.6059
33947_GPN1	10	83.6059
2133	10	83.6059
25637	10	83.606
1132_TC3A	10	83.606
17468	10	84.6931
81199	10	84.6931
74101	10	84.6931
87542	10	84.6931
41886	10	85.2366
56734	10	85.2366
22652	10	85.2366
44521	10	85.2366
93893_SC23A	10	85.2366
43055	10	85.2366
54858	10	85.2366
80931	10	85.7801
46260	10	86.8673
36454	10	86.8674
60292	10	86.8674
56202	10	86.8674
97165	10	86.8674
10876	10	87.4109
79200	10	87.4109
85082	10	87.4109
33086	10	87.4109
7392	11	0
42645	11	11.0615
5847	11	16.1651
39765	11	29.1782
41652	11	29.1782
Ots_u202_161	11	31.3042
17648	11	38.502
8986	11	39.045
5383	11	39.045
38358	11	39.045
50444	11	39.045
58896	11	39.045
70598	11	39.045
108148	11	39.045
12869	11	39.045
74076	11	39.045
99058	11	39.045
6910_TLR3	11	47.8332
26919	11	48.9218
25326	11	48.9218
24903	11	48.9218
50567	11	48.9218
73874	11	48.9218
37415	11	48.9218
28797	11	51.0976
44750	11	52.185
Ots_u07_57_120	11	52.185
55265_SYNP2	11	52.185
24405	11	52.1851
12915	11	52.1851
36679	11	52.1851
48256	11	52.1851
41644	11	52.1851
45894	11	53.8161
63146	11	53.8161
27515	11	55.4471
33550_YF005	11	55.4471
105374_TC1A	11	55.4471
73481	11	55.4472
55441	11	55.4472
62579	11	55.4472
31643	11	55.4472
39944	11	55.4472
38933	11	55.4472
9802	11	55.4472
46151	11	55.4472
89104	11	55.4472
5788	11	57.2242
30040	11	61.987
77983	11	61.987
25758	11	61.987
54358	11	70.2126
39117	11	70.2126
62850_PSA3	11	70.2126
4924	11	70.2126
71967	11	71.8436
22621	11	71.8436
23977	11	72.9308
39108	11	72.9308
75875	11	73.4743
11085	11	73.4743
17043_TCB1	11	73.4743
	11	74	M7_Temperature
93404	11	74.5612
19439	11	74.5612
34463	11	77.8271
46396	11	77.8272
27248	11	78.9176
70619_POL2	11	81.0966
32131_AT10D	11	81.0966
9253	11	82.7276
43272	11	82.7276
97209_TCB2	11	82.7276
57411	11	84.3589
90733_FLVC2	11	85.4461
46521	11	85.4462
85845_TC1A	11	85.4462
52688	11	85.4462
21690	11	85.4462
42611	11	85.4462
62452	11	88.1663
68012_PEG10	11	88.1663
42521	11	88.1663
4936	11	88.1663
62356	11	88.1663
68920	11	88.1663
77246_PABP4	11	88.7098
76886	11	88.7098
59319	11	89.2533
47818	11	89.2533
19310	11	89.7968
14536	11	89.7968
845	11	89.7968
60961_LEG8	11	93.0623
61634	11	93.0624
23434	11	93.606
48954	11	94.6934
95480	11	94.6934
73626	11	96.3245
2607	11	96.3245
65853	11	96.8681
18550	11	97.4116
24167	11	97.4116
50649_AT8A1	11	97.9551
33987	11	97.9551
60144	11	97.9551
14259	11	97.9551
19872	11	97.9551
27340	11	97.9551
54798	11	97.9551
93249	11	97.9551
37287_TYY1	11	97.9551
54499	11	97.9551
2778	11	97.9552
11250	11	97.9552
22083	11	97.9552
2559	11	97.9552
11329	11	97.9552
14187	11	97.9552
19044	11	97.9552
89638	11	97.9552
91729_POL5	11	97.9552
91821	11	97.9552
42084	11	97.9552
26637	11	97.9552
111310	11	97.9552
47607_PO22	12	0
15305_TCB1	12	1e-05
44342	12	2e-05
42037	12	0.54352
40928	12	0.54353
33088	12	0.54354
63907	12	0.54355
12746	12	0.54356
97116	12	0.54357
14559	12	0.54358
63506	12	0.54359
17249	12	0.54359
79851	12	0.54359
87932	12	2.1746
12709_TC1A	12	2.17461
27641	12	2.17462
59947	12	2.17462
78321	12	2.17462
95515	12	2.17462
44438	12	2.71813
Ots_CD59_2	12	2.71814
101350	12	5.98363
2381	12	5.98364
87819	12	5.98365
46448	12	5.98366
27145	12	5.98367
55960_TC1A	12	5.98368
47067	12	7.6147
17623	12	7.61471
40312	12	7.61472
5216	12	7.61473
42429	12	7.61474
5419	12	7.61475
87202	12	9.24582
29918	12	9.24582
44972_TC1A	12	9.24582
25482	12	10.3329
23064	12	10.3329
78949	12	10.8764
79102	12	10.8764
9739	12	10.8764
97756	12	12.5076
405	12	14.1387
25476	12	14.1388
17347	12	14.1388
53436	12	20.6987
39391_POL	12	21.2418
65990	12	21.2418
34071_LDHD	12	21.2418
89144	12	25.0541
46116	12	25.0541
29896_ZCH18	12	26.5053
78104	12	27.2288
5209	12	27.2288
69914	12	27.2288
13046	12	31.0405
95748	12	31.0405
932	12	31.0405
22509	12	31.0405
11299	12	31.0405
51660	12	32.6715
76785	12	32.6716
43978	12	33.7587
10282	12	33.7587
8848	12	34.3023
42355	12	34.3023
32548	12	34.3023
30660	12	34.3023
930_TLN2	12	34.8462
53130	12	37.567
103291	12	37.567
24640	12	40.2873
85620	12	40.2873
11729	12	40.8306
21799	12	41.3741
85974	12	41.3742
76879_ODPX	12	43.0052
88722	12	43.0052
Ots_RAG3	12	43.0052
1264	12	43.0052
70510_TCB1	12	43.0052
42044	12	43.0052
5313	12	43.0052
27951	12	43.0052
62277	12	43.5487
38873	12	43.5487
65558	12	43.5488
5903_RMP	12	43.5488
11198	12	43.5488
74627	12	43.5488
104960	12	43.5488
31879	12	43.5488
15211	12	44.0923
12309	12	44.0923
25483	12	44.0923
64284_TC3A	12	44.6358
19892	12	44.6358
103015	12	45.1793
77857	12	45.1793
64364	12	48.4455
63612	12	48.9891
54009_CE290	12	48.9891
105910	12	48.9891
7921	12	48.9891
73159	12	49.5326
2201	12	49.5326
8411_TC1A	12	49.5326
9960	12	49.5326
17056	12	49.5326
17883	12	49.5326
31847	12	49.5326
38693	12	49.5326
52813	12	49.5326
69600	12	49.5326
75324	12	49.5326
87443	12	49.5326
20746	12	49.5327
8051	12	49.5327
8606	12	49.5327
18577	12	49.5327
19823	12	49.5327
21975	12	49.5327
36977_FGD6	12	49.5327
38866	12	49.5327
57507	12	49.5327
110096	12	49.5327
6889	13	0
18692	13	0
23165	13	0
37898	13	0
40380	13	0
51148_TC1A	13	0
51956	13	0
105083_TCB2	13	0
106962_K1920	13	0
105535	13	1e-07
1084	13	1e-07
7274_TC3A	13	1e-07
74194	13	1e-07
56224	13	0.543532
7759	13	1.08707
21094	13	2.17485
86786	13	3.26266
75630	13	3.80619
89297	13	4.34957
112607	13	6.52502
3834	13	6.52502
34100	13	6.52502
68300	13	8.70031
15757	13	8.70031
96656_TC1A	13	8.70031
22185	13	8.70031
31974	13	16.3686
9676	13	16.3686
23136	13	16.3686
27609	13	16.3686
84666	13	16.3686
Ots_103122_180	13	16.3686
32106	13	16.9121
23039	13	16.9121
52530	13	16.9121
54414	13	16.9121
94677	13	16.9121
98914	13	16.9121
86535	13	17.4556
15352_U520	13	17.4556
65201	13	17.4556
61409	13	19.6311
106375	13	20.1744
13438	13	20.1744
86636	13	20.7179
105190_CLH	13	20.7179
8260	13	20.7179
28742	13	20.7179
77318	13	20.7179
24593	13	21.8051
37105	13	22.8924
41944	13	22.8924
85367	13	22.8924
18848	13	29.4527
107165	13	31.0842
11783	13	33.8049
35558	13	33.8049
48077	13	33.8049
44785_K0552	13	35.4359
51982	13	35.4359
66088	13	35.4359
23655_TC1A	13	37.0673
33873	13	39.2432
22090	13	39.2432
31068	13	39.2432
65441	13	39.2432
56947	13	39.7865
10656	13	39.7865
30442	13	39.7865
79227	13	39.7865
23737	13	39.7865
34948	13	40.33
47524	13	41.9612
43988	13	41.9612
40561	13	41.9612
4771	13	41.9612
68143	13	41.9612
11745	13	42.5047
105558	13	42.5047
12693	13	42.5047
44828_TC1A	13	46.3168
84260	13	47.4036
52069_CSRP1	13	47.4036
14841	13	47.4036
37510_KRA55	13	54.5171
96778	13	54.5171
9380	13	56.1472
50661	13	56.1472
25295	13	71.8642
17913	13	71.8642
72389	13	71.8642
85433	13	71.8642
3295	13	71.8642
68778	13	71.8642
36663	13	71.8642
81164	13	71.8642
59964	13	74.0395
37146	13	74.0395
13352	13	74.583
26756	13	74.583
9627	13	75.1265
64211	13	76.7585
20120	13	78.9347
84475	13	78.9347
66697	13	78.9347
23068	13	78.9347
23830	13	78.9347
36400	13	78.9347
39433	13	78.9347
65820	13	78.9347
30964	13	78.9347
43631	13	79.4782
22126	13	79.4782
15484	13	80.5654
107395	13	80.5654
108153	13	80.5654
20878_TC1A	13	81.6525
1790	13	82.196
13273	13	82.196
6263	13	82.196
55090	13	83.827
4096	13	83.827
30271	13	83.827
961	13	87.0903
102982	14	0
53931	14	1e-05
[truncated: 1,557 more rows]

## Sheet: Table 4-RAD Tag Annotations
Supplemental Table 3: Annotations for RAD tags included in the linkage map. Tags were annotated using the SwissProt database (releas 2012_10).
MarkerName	Linkage Group	Position	SwissProt Id	Gene Name	Process GO Slims	Function GO Slims
28901	1	0	Q90YM8	CYFP1_DANRE Cytoplasmic FMR1-interacting protein 1 homolog OS=Danio rerio GN=cyfip1 PE=2 SV=1	cell differentiation	actin binding
28901	1	0	Q90YM8	CYFP1_DANRE Cytoplasmic FMR1-interacting protein 1 homolog OS=Danio rerio GN=cyfip1 PE=2 SV=1	multicellular organismal development	actin binding
11580	1	2.17423	P35072	TCB1_CAEBR Transposable element Tcb1 transposase OS=Caenorhabditis briggsae PE=3 SV=1		DNA binding
16492	1	8.70615	Q66L44	DOS_MOUSE Protein Dos OS=Mus musculus GN=Dos PE=1 SV=2
37572	1	14.1486	O95822	DCMC_HUMAN Malonyl-CoA decarboxylase, mitochondrial OS=Homo sapiens GN=MLYCD PE=1 SV=3
1468	1	22.3049	Q95SX7	RTBS_DROME Probable RNA-directed DNA polymerase from transposon BS OS=Drosophila melanogaster GN=RTase PE=2 SV=1		transferase activity
29092	1	22.3049	Q86TG7	PEG10_HUMAN Retrotransposon-derived protein PEG10 OS=Homo sapiens GN=PEG10 PE=1 SV=2	cell differentiation	DNA binding
18923	1	24.4794	P35072	TCB1_CAEBR Transposable element Tcb1 transposase OS=Caenorhabditis briggsae PE=3 SV=1		DNA binding
37270	1	26.6552	Q7Z6B7	SRGP1_HUMAN SLIT-ROBO Rho GTPase-activating protein 1 OS=Homo sapiens GN=SRGAP1 PE=1 SV=1
22261	1	31.5479	P03934	TC1A_CAEEL Transposable element Tc1 transposase OS=Caenorhabditis elegans GN=tc1a PE=3 SV=1		hydrolase activity
22261	1	31.5479	P03934	TC1A_CAEEL Transposable element Tc1 transposase OS=Caenorhabditis elegans GN=tc1a PE=3 SV=1		DNA binding
22261	1	31.5479	P03934	TC1A_CAEEL Transposable element Tc1 transposase OS=Caenorhabditis elegans GN=tc1a PE=3 SV=1		nuclease activity
107664	1	36.444	Q8IVL1	NAV2_HUMAN Neuron navigator 2 OS=Homo sapiens GN=NAV2 PE=1 SV=2		nucleotide binding
107664	1	36.444	Q8IVL1	NAV2_HUMAN Neuron navigator 2 OS=Homo sapiens GN=NAV2 PE=1 SV=2		hydrolase activity
60308	1	39.1626	P21328	RTJK_DROME RNA-directed DNA polymerase from mobile element jockey OS=Drosophila melanogaster GN=pol PE=1 SV=1		transferase activity
92983	1	53.9949	Q5ZM55	FEM1B_CHICK Protein fem-1 homolog B OS=Gallus gallus GN=FEM1B PE=2 SV=1
67269	1	53.9949	Q9WVQ1	MAGI2_MOUSE Membrane-associated guanylate kinase, WW and PDZ domain-containing protein 2 OS=Mus musculus GN=Magi2 PE=1 SV=2
18526	1	54.5384	P21328	RTJK_DROME RNA-directed DNA polymerase from mobile element jockey OS=Drosophila melanogaster GN=pol PE=1 SV=1		transferase activity
64111	1	58.3449	P03934	TC1A_CAEEL Transposable element Tc1 transposase OS=Caenorhabditis elegans GN=tc1a PE=3 SV=1		hydrolase activity
64111	1	58.3449	P03934	TC1A_CAEEL Transposable element Tc1 transposase OS=Caenorhabditis elegans GN=tc1a PE=3 SV=1		DNA binding
64111	1	58.3449	P03934	TC1A_CAEEL Transposable element Tc1 transposase OS=Caenorhabditis elegans GN=tc1a PE=3 SV=1		nuclease activity
14953	1	58.3449	P03934	TC1A_CAEEL Transposable element Tc1 transposase OS=Caenorhabditis elegans GN=tc1a PE=3 SV=1		hydrolase activity
14953	1	58.3449	P03934	TC1A_CAEEL Transposable element Tc1 transposase OS=Caenorhabditis elegans GN=tc1a PE=3 SV=1		DNA binding
14953	1	58.3449	P03934	TC1A_CAEEL Transposable element Tc1 transposase OS=Caenorhabditis elegans GN=tc1a PE=3 SV=1		nuclease activity
60721	1	65.4222	P03934	TC1A_CAEEL Transposable element Tc1 transposase OS=Caenorhabditis elegans GN=tc1a PE=3 SV=1		hydrolase activity
60721	1	65.4222	P03934	TC1A_CAEEL Transposable element Tc1 transposase OS=Caenorhabditis elegans GN=tc1a PE=3 SV=1		DNA binding
60721	1	65.4222	P03934	TC1A_CAEEL Transposable element Tc1 transposase OS=Caenorhabditis elegans GN=tc1a PE=3 SV=1		nuclease activity
12947	1	67.0528	Q05654	RTF21_SCHPO Retrotransposable element Tf2 155 kDa protein type 1 OS=Schizosaccharomyces pombe GN=Tf2-1 PE=2 SV=1
2147	1	88.321	P35072	TCB1_CAEBR Transposable element Tcb1 transposase OS=Caenorhabditis briggsae PE=3 SV=1		DNA binding
50480	1	91.0411	P03934	TC1A_CAEEL Transposable element Tc1 transposase OS=Caenorhabditis elegans GN=tc1a PE=3 SV=1		hydrolase activity
50480	1	91.0411	P03934	TC1A_CAEEL Transposable element Tc1 transposase OS=Caenorhabditis elegans GN=tc1a PE=3 SV=1		DNA binding
50480	1	91.0411	P03934	TC1A_CAEEL Transposable element Tc1 transposase OS=Caenorhabditis elegans GN=tc1a PE=3 SV=1		nuclease activity
53104	1	93.2164	P35072	TCB1_CAEBR Transposable element Tcb1 transposase OS=Caenorhabditis briggsae PE=3 SV=1		DNA binding
88678	1	94.8474	P35072	TCB1_CAEBR Transposable element Tcb1 transposase OS=Caenorhabditis briggsae PE=3 SV=1		DNA binding
11546	2	64.9544	Q6UVM4	KCNT2_RAT Potassium channel subfamily T member 2 OS=Rattus norvegicus GN=Kcnt2 PE=1 SV=1	ion transport	nucleotide binding
11546	2	64.9544	Q6UVM4	KCNT2_RAT Potassium channel subfamily T member 2 OS=Rattus norvegicus GN=Kcnt2 PE=1 SV=1	ion transport	ion channel activity
11546	2	64.9544	Q6UVM4	KCNT2_RAT Potassium channel subfamily T member 2 OS=Rattus norvegicus GN=Kcnt2 PE=1 SV=1	transport	nucleotide binding
11546	2	64.9544	Q6UVM4	KCNT2_RAT Potassium channel subfamily T member 2 OS=Rattus norvegicus GN=Kcnt2 PE=1 SV=1	transport	ion channel activity
106269	2	75.2915	Q86TG7	PEG10_HUMAN Retrotransposon-derived protein PEG10 OS=Homo sapiens GN=PEG10 PE=1 SV=2	cell differentiation	DNA binding
16948	2	75.2915	Q501R9	NBR1_RAT Next to BRCA1 gene 1 protein OS=Rattus norvegicus GN=Nbr1 PE=1 SV=1
8348	2	76.9227	P14314	GLU2B_HUMAN Glucosidase 2 subunit beta OS=Homo sapiens GN=PRKCSH PE=1 SV=2		calcium ion binding
56108	2	92.7	P03934	TC1A_CAEEL Transposable element Tc1 transposase OS=Caenorhabditis elegans GN=tc1a PE=3 SV=1		hydrolase activity
56108	2	92.7	P03934	TC1A_CAEEL Transposable element Tc1 transposase OS=Caenorhabditis elegans GN=tc1a PE=3 SV=1		DNA binding
56108	2	92.7	P03934	TC1A_CAEEL Transposable element Tc1 transposase OS=Caenorhabditis elegans GN=tc1a PE=3 SV=1		nuclease activity
28918	2	120.019	Q9UR07	RTF23_SCHPO Retrotransposable element Tf2 155 kDa protein type 3 OS=Schizosaccharomyces pombe GN=Tf2-11 PE=4 SV=1
89488	2	121.106	P35072	TCB1_CAEBR Transposable element Tcb1 transposase OS=Caenorhabditis briggsae PE=3 SV=1		DNA binding
44109	2	128.2	Q52QI2	RTL1_BOVIN Retrotransposon-like protein 1 OS=Bos taurus GN=RTL1 PE=2 SV=2	multicellular organismal development
36081	2	128.2	P03934	TC1A_CAEEL Transposable element Tc1 transposase OS=Caenorhabditis elegans GN=tc1a PE=3 SV=1		hydrolase activity
36081	2	128.2	P03934	TC1A_CAEEL Transposable element Tc1 transposase OS=Caenorhabditis elegans GN=tc1a PE=3 SV=1		DNA binding
36081	2	128.2	P03934	TC1A_CAEEL Transposable element Tc1 transposase OS=Caenorhabditis elegans GN=tc1a PE=3 SV=1		nuclease activity
12383	2	129.287	Q8LPU5	CMT3_MAIZE DNA (cytosine-5)-methyltransferase 3 OS=Zea mays GN=DMT105 PE=2 SV=1	cellular transcription	transferase activity
12383	2	129.287	Q8LPU5	CMT3_MAIZE DNA (cytosine-5)-methyltransferase 3 OS=Zea mays GN=DMT105 PE=2 SV=1	cellular transcription	DNA binding
29367	2	129.287	P20825	POL2_DROME Retrovirus-related Pol polyprotein from transposon 297 OS=Drosophila melanogaster GN=pol PE=4 SV=1		transferase activity
29367	2	129.287	P20825	POL2_DROME Retrovirus-related Pol polyprotein from transposon 297 OS=Drosophila melanogaster GN=pol PE=4 SV=1		peptidase activity
29367	2	129.287	P20825	POL2_DROME Retrovirus-related Pol polyprotein from transposon 297 OS=Drosophila melanogaster GN=pol PE=4 SV=1		hydrolase activity
29367	2	129.287	P20825	POL2_DROME Retrovirus-related Pol polyprotein from transposon 297 OS=Drosophila melanogaster GN=pol PE=4 SV=1		nuclease activity
61930	2	129.287	P03934	TC1A_CAEEL Transposable element Tc1 transposase OS=Caenorhabditis elegans GN=tc1a PE=3 SV=1		hydrolase activity
61930	2	129.287	P03934	TC1A_CAEEL Transposable element Tc1 transposase OS=Caenorhabditis elegans GN=tc1a PE=3 SV=1		DNA binding
61930	2	129.287	P03934	TC1A_CAEEL Transposable element Tc1 transposase OS=Caenorhabditis elegans GN=tc1a PE=3 SV=1		nuclease activity
65609	2	145.003	Q9UHP3	UBP25_HUMAN Ubiquitin carboxyl-terminal hydrolase 25 OS=Homo sapiens GN=USP25 PE=1 SV=3		hydrolase activity
65609	2	145.003	Q9UHP3	UBP25_HUMAN Ubiquitin carboxyl-terminal hydrolase 25 OS=Homo sapiens GN=USP25 PE=1 SV=3		peptidase activity
38219	2	145.546	B0BN49
96972	2	145.546	A4UTQ2	BTG3_PIG Protein BTG3 OS=Sus scrofa GN=BTG3 PE=2 SV=1
58085	2	147.177	Q9H920	RN121_HUMAN RING finger protein 121 OS=Homo sapiens GN=RNF121 PE=2 SV=1
22235	2	148.264	P35072	TCB1_CAEBR Transposable element Tcb1 transposase OS=Caenorhabditis briggsae PE=3 SV=1		DNA binding
24119	2	150.983	Q9D826	SOX_MOUSE Peroxisomal sarcosine oxidase OS=Mus musculus GN=Pipox PE=2 SV=1
70571	2	150.983	O76093	FGF18_HUMAN Fibroblast growth factor 18 OS=Homo sapiens GN=FGF18 PE=2 SV=1
65497	2	150.983	Q04202	TCB2_CAEBR Transposable element Tcb2 transposase OS=Caenorhabditis briggsae PE=3 SV=1		DNA binding
67780	2	153.158	P59222	SREC2_MOUSE Scavenger receptor class F member 2 OS=Mus musculus GN=Scarf2 PE=1 SV=1		protein binding
67780	2	153.158	P59222	SREC2_MOUSE Scavenger receptor class F member 2 OS=Mus musculus GN=Scarf2 PE=1 SV=1		receptor activity
32269	2	155.877	Q9ULV0	MYO5B_HUMAN Myosin-Vb OS=Homo sapiens GN=MYO5B PE=1 SV=2	protein transport	motor activity
32269	2	155.877	Q9ULV0	MYO5B_HUMAN Myosin-Vb OS=Homo sapiens GN=MYO5B PE=1 SV=2	protein transport	actin binding
32269	2	155.877	Q9ULV0	MYO5B_HUMAN Myosin-Vb OS=Homo sapiens GN=MYO5B PE=1 SV=2	protein transport	nucleotide binding
32269	2	155.877	Q9ULV0	MYO5B_HUMAN Myosin-Vb OS=Homo sapiens GN=MYO5B PE=1 SV=2	transport	motor activity
32269	2	155.877	Q9ULV0	MYO5B_HUMAN Myosin-Vb OS=Homo sapiens GN=MYO5B PE=1 SV=2	transport	actin binding
32269	2	155.877	Q9ULV0	MYO5B_HUMAN Myosin-Vb OS=Homo sapiens GN=MYO5B PE=1 SV=2	transport	nucleotide binding
95233	2	156.42	P34257	TC3A_CAEEL Transposable element Tc3 transposase OS=Caenorhabditis elegans GN=tc3a PE=1 SV=1		DNA binding
767	2	158.051	Q6ZPQ6	PITM2_MOUSE Membrane-associated phosphatidylinositol transfer protein 2 OS=Mus musculus GN=Pitpnm2 PE=1 SV=2		calcium ion binding
767	2	158.051	Q6ZPQ6	PITM2_MOUSE Membrane-associated phosphatidylinositol transfer protein 2 OS=Mus musculus GN=Pitpnm2 PE=1 SV=2		lipid binding
1499	2	158.051	Q03270	PO12_NASVI Retrovirus-related Pol polyprotein from type-1 retrotransposable element R1 2 (Fragment) OS=Nasonia vitripennis PE=4 SV=1		transferase activity
1499	2	158.051	Q03270	PO12_NASVI Retrovirus-related Pol polyprotein from type-1 retrotransposable element R1 2 (Fragment) OS=Nasonia vitripennis PE=4 SV=1		nuclease activity
1499	2	158.051	Q03270	PO12_NASVI Retrovirus-related Pol polyprotein from type-1 retrotransposable element R1 2 (Fragment) OS=Nasonia vitripennis PE=4 SV=1		hydrolase activity
93517	2	159.682	Q04202	TCB2_CAEBR Transposable element Tcb2 transposase OS=Caenorhabditis briggsae PE=3 SV=1		DNA binding
42291	3	0	P35072	TCB1_CAEBR Transposable element Tcb1 transposase OS=Caenorhabditis briggsae PE=3 SV=1		DNA binding
36812	3	6.69777	P03934	TC1A_CAEEL Transposable element Tc1 transposase OS=Caenorhabditis elegans GN=tc1a PE=3 SV=1		hydrolase activity
36812	3	6.69777	P03934	TC1A_CAEEL Transposable element Tc1 transposase OS=Caenorhabditis elegans GN=tc1a PE=3 SV=1		DNA binding
36812	3	6.69777	P03934	TC1A_CAEEL Transposable element Tc1 transposase OS=Caenorhabditis elegans GN=tc1a PE=3 SV=1		nuclease activity
50555	3	6.69777	P03934	TC1A_CAEEL Transposable element Tc1 transposase OS=Caenorhabditis elegans GN=tc1a PE=3 SV=1		hydrolase activity
50555	3	6.69777	P03934	TC1A_CAEEL Transposable element Tc1 transposase OS=Caenorhabditis elegans GN=tc1a PE=3 SV=1		DNA binding
50555	3	6.69777	P03934	TC1A_CAEEL Transposable element Tc1 transposase OS=Caenorhabditis elegans GN=tc1a PE=3 SV=1		nuclease activity
59842	3	6.69777	Q6PBA2	LS12A_DANRE Protein LSM12 homolog A OS=Danio rerio GN=lsm12a PE=2 SV=1
13518	3	8.32879	Q9I8V0	PRV2_DANRE Parvalbumin-2 OS=Danio rerio GN=pvalb2 PE=2 SV=3		calcium ion binding
39665	3	10.5029	P35072	TCB1_CAEBR Transposable element Tcb1 transposase OS=Caenorhabditis briggsae PE=3 SV=1		DNA binding
42349	3	10.5029	Q96PZ7	CSMD1_HUMAN CUB and sushi domain-containing protein 1 OS=Homo sapiens GN=CSMD1 PE=1 SV=2
94498	3	14.3089	P35072	TCB1_CAEBR Transposable element Tcb1 transposase OS=Caenorhabditis briggsae PE=3 SV=1		DNA binding
37061	3	22.4792	P03934	TC1A_CAEEL Transposable element Tc1 transposase OS=Caenorhabditis elegans GN=tc1a PE=3 SV=1		hydrolase activity
37061	3	22.4792	P03934	TC1A_CAEEL Transposable element Tc1 transposase OS=Caenorhabditis elegans GN=tc1a PE=3 SV=1		DNA binding
37061	3	22.4792	P03934	TC1A_CAEEL Transposable element Tc1 transposase OS=Caenorhabditis elegans GN=tc1a PE=3 SV=1		nuclease activity
105748	3	22.4792	P35072	TCB1_CAEBR Transposable element Tcb1 transposase OS=Caenorhabditis briggsae PE=3 SV=1		DNA binding
108522	3	35.5663	Q5R5V5	VATB2_PONAB V-type proton ATPase subunit B, brain isoform OS=Pongo abelii GN=ATP6V1B2 PE=2 SV=1	transport	hydrolase activity
108522	3	35.5663	Q5R5V5	VATB2_PONAB V-type proton ATPase subunit B, brain isoform OS=Pongo abelii GN=ATP6V1B2 PE=2 SV=1	ion transport	hydrolase activity
2521	3	36.1098	P34257	TC3A_CAEEL Transposable element Tc3 transposase OS=Caenorhabditis elegans GN=tc3a PE=1 SV=1		DNA binding
4317	3	38.8279	Q64I00	DHE4_PONPY Glutamate dehydrogenase 2, mitochondrial OS=Pongo pygmaeus GN=GLUD2 PE=3 SV=1
37094	3	38.8279	Q5DTT2	PSD1_MOUSE PH and SEC7 domain-containing protein 1 OS=Mus musculus GN=Psd PE=1 SV=2
21157	3	45.3536	A2VD33	MOCOS_DANRE Molybdenum cofactor sulfurase OS=Danio rerio GN=mocos PE=2 SV=2
32140	3	45.3536	P35072	TCB1_CAEBR Transposable element Tcb1 transposase OS=Caenorhabditis briggsae PE=3 SV=1		DNA binding
84707	3	46.9844	O92815
2810	3	50.2499	P00450	CERU_HUMAN Ceruloplasmin OS=Homo sapiens GN=CP PE=1 SV=1	ion transport
2810	3	50.2499	P00450	CERU_HUMAN Ceruloplasmin OS=Homo sapiens GN=CP PE=1 SV=1	transport
103444	3	51.881	P35072	TCB1_CAEBR Transposable element Tcb1 transposase OS=Caenorhabditis briggsae PE=3 SV=1		DNA binding
6109	3	57.8696	P03934	TC1A_CAEEL Transposable element Tc1 transposase OS=Caenorhabditis elegans GN=tc1a PE=3 SV=1		hydrolase activity
6109	3	57.8696	P03934	TC1A_CAEEL Transposable element Tc1 transposase OS=Caenorhabditis elegans GN=tc1a PE=3 SV=1		DNA binding
6109	3	57.8696	P03934	TC1A_CAEEL Transposable element Tc1 transposase OS=Caenorhabditis elegans GN=tc1a PE=3 SV=1		nuclease activity
86513	3	58.413	Q96N67	DOCK7_HUMAN Dedicator of cytokinesis protein 7 OS=Homo sapiens GN=DOCK7 PE=1 SV=4	cell differentiation
86513	3	58.413	Q96N67	DOCK7_HUMAN Dedicator of cytokinesis protein 7 OS=Homo sapiens GN=DOCK7 PE=1 SV=4	multicellular organismal development
77703	3	65.3698	P03934	TC1A_CAEEL Transposable element Tc1 transposase OS=Caenorhabditis elegans GN=tc1a PE=3 SV=1		hydrolase activity
77703	3	65.3698	P03934	TC1A_CAEEL Transposable element Tc1 transposase OS=Caenorhabditis elegans GN=tc1a PE=3 SV=1		DNA binding
77703	3	65.3698	P03934	TC1A_CAEEL Transposable element Tc1 transposase OS=Caenorhabditis elegans GN=tc1a PE=3 SV=1		nuclease activity
61390	3	75.7166	Q5RG44	K1211_DANRE Uncharacterized protein KIAA1211 homolog OS=Danio rerio GN=si:dkeyp-117h8.2 PE=4 SV=3
98745	3	83.8788	P03934	TC1A_CAEEL Transposable element Tc1 transposase OS=Caenorhabditis elegans GN=tc1a PE=3 SV=1		hydrolase activity
98745	3	83.8788	P03934	TC1A_CAEEL Transposable element Tc1 transposase OS=Caenorhabditis elegans GN=tc1a PE=3 SV=1		DNA binding
98745	3	83.8788	P03934	TC1A_CAEEL Transposable element Tc1 transposase OS=Caenorhabditis elegans GN=tc1a PE=3 SV=1		nuclease activity
40460	3	84.966	Q5SVZ6	ZMYM1_HUMAN Zinc finger MYM-type protein 1 OS=Homo sapiens GN=ZMYM1 PE=2 SV=1
99995	3	85.5095	Q5U2N4	MKNK2_RAT MAP kinase-interacting serine/threonine-protein kinase 2 OS=Rattus norvegicus GN=Mknk2 PE=2 SV=1		nucleotide binding
99995	3	85.5095	Q5U2N4	MKNK2_RAT MAP kinase-interacting serine/threonine-protein kinase 2 OS=Rattus norvegicus GN=Mknk2 PE=2 SV=1		transferase activity
99995	3	85.5095	Q5U2N4	MKNK2_RAT MAP kinase-interacting serine/threonine-protein kinase 2 OS=Rattus norvegicus GN=Mknk2 PE=2 SV=1		kinase activity
78643	3	86.053	Q865S1	AP3D1_BOVIN AP-3 complex subunit delta-1 OS=Bos taurus GN=AP3D1 PE=2 SV=2	protein transport
78643	3	86.053	Q865S1	AP3D1_BOVIN AP-3 complex subunit delta-1 OS=Bos taurus GN=AP3D1 PE=2 SV=2	transport
36112	3	93.6669	Q9NYQ6	CELR1_HUMAN Cadherin EGF LAG seven-pass G-type receptor 1 OS=Homo sapiens GN=CELSR1 PE=1 SV=1	multicellular organismal development	calcium ion binding
36112	3	93.6669	Q9NYQ6	CELR1_HUMAN Cadherin EGF LAG seven-pass G-type receptor 1 OS=Homo sapiens GN=CELSR1 PE=1 SV=1	multicellular organismal development	signal transducer activity
36112	3	93.6669	Q9NYQ6	CELR1_HUMAN Cadherin EGF LAG seven-pass G-type receptor 1 OS=Homo sapiens GN=CELSR1 PE=1 SV=1	multicellular organismal development	receptor activity
36112	3	93.6669	Q9NYQ6	CELR1_HUMAN Cadherin EGF LAG seven-pass G-type receptor 1 OS=Homo sapiens GN=CELSR1 PE=1 SV=1	signal transduction	calcium ion binding
36112	3	93.6669	Q9NYQ6	CELR1_HUMAN Cadherin EGF LAG seven-pass G-type receptor 1 OS=Homo sapiens GN=CELSR1 PE=1 SV=1	signal transduction	signal transducer activity
36112	3	93.6669	Q9NYQ6	CELR1_HUMAN Cadherin EGF LAG seven-pass G-type receptor 1 OS=Homo sapiens GN=CELSR1 PE=1 SV=1	signal transduction	receptor activity
70214	3	93.6669	Q8C828
93025	3	95.8422	Q7ZY79	API5B_XENLA Apoptosis inhibitor 5-B OS=Xenopus laevis GN=api5-B PE=2 SV=1
23159	3	96.3857	Q04202	TCB2_CAEBR Transposable element Tcb2 transposase OS=Caenorhabditis briggsae PE=3 SV=1		DNA binding
26157	3	96.3857	Q2EY15	PRTG_MOUSE Protogenin OS=Mus musculus GN=Prtg PE=2 SV=1	multicellular organismal development
86239	4	0.5435	P34257	TC3A_CAEEL Transposable element Tc3 transposase OS=Caenorhabditis elegans GN=tc3a PE=1 SV=1		DNA binding
61180	4	0.543501	P35384	CASR_BOVIN Extracellular calcium-sensing receptor OS=Bos taurus GN=CASR PE=2 SV=1	signal transduction	signal transducer activity
61180	4	0.543501	P35384	CASR_BOVIN Extracellular calcium-sensing receptor OS=Bos taurus GN=CASR PE=2 SV=1	signal transduction	receptor activity
81677	4	13.5912	Q95SX7	RTBS_DROME Probable RNA-directed DNA polymerase from transposon BS OS=Drosophila melanogaster GN=RTase PE=2 SV=1		transferase activity
30094	4	13.5912	Q08C92	TYW1_DANRE tRNA wybutosine-synthesizing protein 1 homolog OS=Danio rerio GN=tyw1 PE=2 SV=1		nucleotide binding
44358	4	14.6783	P35072	TCB1_CAEBR Transposable element Tcb1 transposase OS=Caenorhabditis briggsae PE=3 SV=1		DNA binding
22608	4	16.3091	Q9P2H3	IFT80_HUMAN Intraflagellar transport protein 80 homolog OS=Homo sapiens GN=IFT80 PE=1 SV=2
23320	4	20.1181	Q7ZY13	MEI3B_XENLA Homeobox protein meis3-B OS=Xenopus laevis GN=meis3-B PE=2 SV=2	cell differentiation	DNA binding
23320	4	20.1181	Q7ZY13	MEI3B_XENLA Homeobox protein meis3-B OS=Xenopus laevis GN=meis3-B PE=2 SV=2	cell differentiation	DNA binding
23320	4	20.1181	Q7ZY13	MEI3B_XENLA Homeobox protein meis3-B OS=Xenopus laevis GN=meis3-B PE=2 SV=2	cell differentiation	DNA binding
23320	4	20.1181	Q7ZY13	MEI3B_XENLA Homeobox protein meis3-B OS=Xenopus laevis GN=meis3-B PE=2 SV=2	multicellular organismal development	DNA binding
23320	4	20.1181	Q7ZY13	MEI3B_XENLA Homeobox protein meis3-B OS=Xenopus laevis GN=meis3-B PE=2 SV=2	multicellular organismal development	DNA binding
23320	4	20.1181	Q7ZY13	MEI3B_XENLA Homeobox protein meis3-B OS=Xenopus laevis GN=meis3-B PE=2 SV=2	multicellular organismal development	DNA binding
23320	4	20.1181	Q7ZY13	MEI3B_XENLA Homeobox protein meis3-B OS=Xenopus laevis GN=meis3-B PE=2 SV=2	cellular transcription	DNA binding
23320	4	20.1181	Q7ZY13	MEI3B_XENLA Homeobox protein meis3-B OS=Xenopus laevis GN=meis3-B PE=2 SV=2	cellular transcription	DNA binding
23320	4	20.1181	Q7ZY13	MEI3B_XENLA Homeobox protein meis3-B OS=Xenopus laevis GN=meis3-B PE=2 SV=2	cellular transcription	DNA binding
23760	4	20.1181	Q66IQ1	FA70A_XENLA Protein FAM70A OS=Xenopus laevis GN=fam70a PE=2 SV=1
15820	4	37.0798	P03934	TC1A_CAEEL Transposable element Tc1 transposase OS=Caenorhabditis elegans GN=tc1a PE=3 SV=1		hydrolase activity
15820	4	37.0798	P03934	TC1A_CAEEL Transposable element Tc1 transposase OS=Caenorhabditis elegans GN=tc1a PE=3 SV=1		DNA binding
15820	4	37.0798	P03934	TC1A_CAEEL Transposable element Tc1 transposase OS=Caenorhabditis elegans GN=tc1a PE=3 SV=1		nuclease activity
44829	4	43.0868	A5PKR8	EFGM_XENLA Elongation factor G, mitochondrial OS=Xenopus laevis GN=gfm1 PE=2 SV=1	translation	nucleotide binding
56658	4	45.8056	P35072	TCB1_CAEBR Transposable element Tcb1 transposase OS=Caenorhabditis briggsae PE=3 SV=1		DNA binding
25014	4	46.3491	Q04202	TCB2_CAEBR Transposable element Tcb2 transposase OS=Caenorhabditis briggsae PE=3 SV=1		DNA binding
1837	4	50.1554	Q04202	TCB2_CAEBR Transposable element Tcb2 transposase OS=Caenorhabditis briggsae PE=3 SV=1		DNA binding
31384	4	53.9599	Q90835	EF1A_CHICK Elongation factor 1-alpha 1 OS=Gallus gallus GN=EEF1A PE=2 SV=1	translation	nucleotide binding
74884	4	64.3609	Q5RE70	INT3_PONAB Integrator complex subunit 3 OS=Pongo abelii GN=INTS3 PE=2 SV=1
5897	4	67.624	P03934	TC1A_CAEEL Transposable element Tc1 transposase OS=Caenorhabditis elegans GN=tc1a PE=3 SV=1		hydrolase activity
5897	4	67.624	P03934	TC1A_CAEEL Transposable element Tc1 transposase OS=Caenorhabditis elegans GN=tc1a PE=3 SV=1		DNA binding
5897	4	67.624	P03934	TC1A_CAEEL Transposable element Tc1 transposase OS=Caenorhabditis elegans GN=tc1a PE=3 SV=1		nuclease activity
63783	4	73.0651	P03934	TC1A_CAEEL Transposable element Tc1 transposase OS=Caenorhabditis elegans GN=tc1a PE=3 SV=1		hydrolase activity
63783	4	73.0651	P03934	TC1A_CAEEL Transposable element Tc1 transposase OS=Caenorhabditis elegans GN=tc1a PE=3 SV=1		DNA binding
63783	4	73.0651	P03934	TC1A_CAEEL Transposable element Tc1 transposase OS=Caenorhabditis elegans GN=tc1a PE=3 SV=1		nuclease activity
4721	4	79.0459	P03934	TC1A_CAEEL Transposable element Tc1 transposase OS=Caenorhabditis elegans GN=tc1a PE=3 SV=1		hydrolase activity
4721	4	79.0459	P03934	TC1A_CAEEL Transposable element Tc1 transposase OS=Caenorhabditis elegans GN=tc1a PE=3 SV=1		DNA binding
4721	4	79.0459	P03934	TC1A_CAEEL Transposable element Tc1 transposase OS=Caenorhabditis elegans GN=tc1a PE=3 SV=1		nuclease activity
1073	4	79.0459	P03934	TC1A_CAEEL Transposable element Tc1 transposase OS=Caenorhabditis elegans GN=tc1a PE=3 SV=1		hydrolase activity
1073	4	79.0459	P03934	TC1A_CAEEL Transposable element Tc1 transposase OS=Caenorhabditis elegans GN=tc1a PE=3 SV=1		DNA binding
1073	4	79.0459	P03934	TC1A_CAEEL Transposable element Tc1 transposase OS=Caenorhabditis elegans GN=tc1a PE=3 SV=1		nuclease activity
90328	4	85.0263	P35072	TCB1_CAEBR Transposable element Tcb1 transposase OS=Caenorhabditis briggsae PE=3 SV=1		DNA binding
105116	4	85.5698	P03934	TC1A_CAEEL Transposable element Tc1 transposase OS=Caenorhabditis elegans GN=tc1a PE=3 SV=1		hydrolase activity
105116	4	85.5698	P03934	TC1A_CAEEL Transposable element Tc1 transposase OS=Caenorhabditis elegans GN=tc1a PE=3 SV=1		DNA binding
105116	4	85.5698	P03934	TC1A_CAEEL Transposable element Tc1 transposase OS=Caenorhabditis elegans GN=tc1a PE=3 SV=1		nuclease activity
30476	4	85.5698	P15822	ZEP1_HUMAN Zinc finger protein 40 OS=Homo sapiens GN=HIVEP1 PE=1 SV=3	cellular transcription	DNA binding
4044	5	0	P35072	TCB1_CAEBR Transposable element Tcb1 transposase OS=Caenorhabditis briggsae PE=3 SV=1		DNA binding
99856	5	0	Q91VS8	FARP2_MOUSE FERM, RhoGEF and pleckstrin domain-containing protein 2 OS=Mus musculus GN=Farp2 PE=1 SV=1
71071	5	1e-07	Q7ZU90	CHD1L_DANRE Chromodomain-helicase-DNA-binding protein 1-like OS=Danio rerio GN=chd1l PE=2 SV=1		hydrolase activity
71071	5	1e-07	Q7ZU90	CHD1L_DANRE Chromodomain-helicase-DNA-binding protein 1-like OS=Danio rerio GN=chd1l PE=2 SV=1		nucleotide binding
71071	5	1e-07	Q7ZU90	CHD1L_DANRE Chromodomain-helicase-DNA-binding protein 1-like OS=Danio rerio GN=chd1l PE=2 SV=1		nucleotide binding
105622	5	5.98146	Q9R080	GPSM1_RAT G-protein-signaling modulator 1 OS=Rattus norvegicus GN=Gpsm1 PE=1 SV=1	cell differentiation
105622	5	5.98146	Q9R080	GPSM1_RAT G-protein-signaling modulator 1 OS=Rattus norvegicus GN=Gpsm1 PE=1 SV=1	multicellular organismal development
39635	5	7.06859	Q28DB5	ALAT2_XENTR Alanine aminotransferase 2 OS=Xenopus tropicalis GN=gpt2 PE=2 SV=1		transferase activity
32260	5	9.24311	P35072	TCB1_CAEBR Transposable element Tcb1 transposase OS=Caenorhabditis briggsae PE=3 SV=1		DNA binding
21435	5	10.8741	P34257	TC3A_CAEEL Transposable element Tc3 transposase OS=Caenorhabditis elegans GN=tc3a PE=1 SV=1		DNA binding
9441	5	14.6793	O75182	SIN3B_HUMAN Paired amphipathic helix protein Sin3b OS=Homo sapiens GN=SIN3B PE=1 SV=2	cellular transcription	protein binding
93738	5	35.9836	Q04202	TCB2_CAEBR Transposable element Tcb2 transposase OS=Caenorhabditis briggsae PE=3 SV=1		DNA binding
74957	5	86.0904	P03934	TC1A_CAEEL Transposable element Tc1 transposase OS=Caenorhabditis elegans GN=tc1a PE=3 SV=1		hydrolase activity
74957	5	86.0904	P03934	TC1A_CAEEL Transposable element Tc1 transposase OS=Caenorhabditis elegans GN=tc1a PE=3 SV=1		DNA binding
74957	5	86.0904	P03934	TC1A_CAEEL Transposable element Tc1 transposase OS=Caenorhabditis elegans GN=tc1a PE=3 SV=1		nuclease activity
10726	5	86.6339	Q5RIV4	ADAT2_DANRE tRNA-specific adenosine deaminase 2 OS=Danio rerio GN=adat2 PE=2 SV=2		hydrolase activity
77128	5	86.6339	Q05585	MSRE_RABIT Macrophage scavenger receptor types I and II OS=Oryctolagus cuniculus GN=MSR1 PE=2 SV=1		receptor activity
28015	5	88.8084	P35072	TCB1_CAEBR Transposable element Tcb1 transposase OS=Caenorhabditis briggsae PE=3 SV=1		DNA binding
8782	5	93.1636	O08892	5HT1B_CAVPO 5-hydroxytryptamine receptor 1B OS=Cavia porcellus GN=HTR1B PE=3 SV=1	signal transduction	receptor activity
8782	5	93.1636	O08892	5HT1B_CAVPO 5-hydroxytryptamine receptor 1B OS=Cavia porcellus GN=HTR1B PE=3 SV=1	signal transduction	signal transducer activity
62935	6	0	Q810B9	SLIK3_MOUSE SLIT and NTRK-like protein 3 OS=Mus musculus GN=Slitrk3 PE=2 SV=1
32350	6	1.08329	O70494	SP3_MOUSE Transcription factor Sp3 OS=Mus musculus GN=Sp3 PE=1 SV=2	cellular transcription	DNA binding
15272	6	7.06504	P35072	TCB1_CAEBR Transposable element Tcb1 transposase OS=Caenorhabditis briggsae PE=3 SV=1		DNA binding
84856	6	36.0249	O92815
56262	6	36.0249	Q9R0G7	ZEB2_MOUSE Zinc finger E-box-binding homeobox 2 OS=Mus musculus GN=Zeb2 PE=1 SV=1	cellular transcription	DNA binding
56262	6	36.0249	Q9R0G7	ZEB2_MOUSE Zinc finger E-box-binding homeobox 2 OS=Mus musculus GN=Zeb2 PE=1 SV=1	cellular transcription	DNA binding
13780	6	36.5684	P03934	TC1A_CAEEL Transposable element Tc1 transposase OS=Caenorhabditis elegans GN=tc1a PE=3 SV=1		hydrolase activity
13780	6	36.5684	P03934	TC1A_CAEEL Transposable element Tc1 transposase OS=Caenorhabditis elegans GN=tc1a PE=3 SV=1		DNA binding
13780	6	36.5684	P03934	TC1A_CAEEL Transposable element Tc1 transposase OS=Caenorhabditis elegans GN=tc1a PE=3 SV=1		nuclease activity
84482	6	36.5684	P03934	TC1A_CAEEL Transposable element Tc1 transposase OS=Caenorhabditis elegans GN=tc1a PE=3 SV=1		hydrolase activity
84482	6	36.5684	P03934	TC1A_CAEEL Transposable element Tc1 transposase OS=Caenorhabditis elegans GN=tc1a PE=3 SV=1		DNA binding
84482	6	36.5684	P03934	TC1A_CAEEL Transposable element Tc1 transposase OS=Caenorhabditis elegans GN=tc1a PE=3 SV=1		nuclease activity
18529	6	36.5684	P27093	INHBB_CHICK Inhibin beta B chain OS=Gallus gallus GN=INHBB PE=2 SV=2	response to external stimulus	protein binding
26369	6	39.8307	P35072	TCB1_CAEBR Transposable element Tcb1 transposase OS=Caenorhabditis briggsae PE=3 SV=1		DNA binding
107766	6	40.918	P13127	CAZA1_CHICK F-actin-capping protein subunit alpha-1 OS=Gallus gallus GN=CAPZA1 PE=1 SV=1		actin binding
8576	6	63.7731	O95789	ZMYM6_HUMAN Zinc finger MYM-type protein 6 OS=Homo sapiens GN=ZMYM6 PE=1 SV=2
23694	6	67.5803	P03934	TC1A_CAEEL Transposable element Tc1 transposase OS=Caenorhabditis elegans GN=tc1a PE=3 SV=1		hydrolase activity
23694	6	67.5803	P03934	TC1A_CAEEL Transposable element Tc1 transposase OS=Caenorhabditis elegans GN=tc1a PE=3 SV=1		DNA binding
23694	6	67.5803	P03934	TC1A_CAEEL Transposable element Tc1 transposase OS=Caenorhabditis elegans GN=tc1a PE=3 SV=1		nuclease activity
75088	6	69.7546	Q4AEH7	GPX2_CEBAP Glutathione peroxidase 2 OS=Cebus apella GN=GPX2 PE=2 SV=2
38920	6	74.6503	O35084	CP27B_MOUSE 25-hydroxyvitamin D-1 alpha hydroxylase, mitochondrial OS=Mus musculus GN=Cyp27b1 PE=2 SV=2
23603	6	75.1936	P34257	TC3A_CAEEL Transposable element Tc3 transposase OS=Caenorhabditis elegans GN=tc3a PE=1 SV=1		DNA binding
52061	6	77.9118	Q6GLR7	CAPS1_XENLA Calcium-dependent secretion activator 1 OS=Xenopus laevis GN=cadps PE=2 SV=1	protein transport	calcium ion binding
52061	6	77.9118	Q6GLR7	CAPS1_XENLA Calcium-dependent secretion activator 1 OS=Xenopus laevis GN=cadps PE=2 SV=1	protein transport	lipid binding
52061	6	77.9118	Q6GLR7	CAPS1_XENLA Calcium-dependent secretion activator 1 OS=Xenopus laevis GN=cadps PE=2 SV=1	transport	calcium ion binding
52061	6	77.9118	Q6GLR7	CAPS1_XENLA Calcium-dependent secretion activator 1 OS=Xenopus laevis GN=cadps PE=2 SV=1	transport	lipid binding
19510	6	78.4553	P34257	TC3A_CAEEL Transposable element Tc3 transposase OS=Caenorhabditis elegans GN=tc3a PE=1 SV=1		DNA binding
38434	6	83.351	Q04202	TCB2_CAEBR Transposable element Tcb2 transposase OS=Caenorhabditis briggsae PE=3 SV=1		DNA binding
70430	7	11.912	A3CPX8	CNPD_STRSV 2',3'-cyclic-nucleotide 2'-phosphodiesterase OS=Streptococcus sanguinis (strain SK36) GN=SSA_1852 PE=3 SV=1		RNA binding
70430	7	11.912	A3CPX8	CNPD_STRSV 2',3'-cyclic-nucleotide 2'-phosphodiesterase OS=Streptococcus sanguinis (strain SK36) GN=SSA_1852 PE=3 SV=1		hydrolase activity
32525	7	14.0887	Q3TYD6	LMTK2_MOUSE Serine/threonine-protein kinase LMTK2 OS=Mus musculus GN=Lmtk2 PE=1 SV=2		nucleotide binding
32525	7	14.0887	Q3TYD6	LMTK2_MOUSE Serine/threonine-protein kinase LMTK2 OS=Mus musculus GN=Lmtk2 PE=1 SV=2		transferase activity
32525	7	14.0887	Q3TYD6	LMTK2_MOUSE Serine/threonine-protein kinase LMTK2 OS=Mus musculus GN=Lmtk2 PE=1 SV=2		kinase activity
106416	7	21.7098	O75897	ST1C4_HUMAN Sulfotransferase 1C4 OS=Homo sapiens GN=SULT1C4 PE=1 SV=2		transferase activity
98285	7	21.7098	P35072	TCB1_CAEBR Transposable element Tcb1 transposase OS=Caenorhabditis briggsae PE=3 SV=1		DNA binding
71494	7	30.9786	P35072	TCB1_CAEBR Transposable element Tcb1 transposase OS=Caenorhabditis briggsae PE=3 SV=1		DNA binding
27036	7	73.887	Q9EQZ6	RPGF4_MOUSE Rap guanine nucleotide exchange factor 4 OS=Mus musculus GN=Rapgef4 PE=1 SV=1		nucleotide binding
70782	7	77.6925	Q04202	TCB2_CAEBR Transposable element Tcb2 transposase OS=Caenorhabditis briggsae PE=3 SV=1		DNA binding
21813	7	92.499	P35072	TCB1_CAEBR Transposable element Tcb1 transposase OS=Caenorhabditis briggsae PE=3 SV=1		DNA binding
83310	7	92.499	Q23551
50163	7	94.0245	Q04202	TCB2_CAEBR Transposable element Tcb2 transposase OS=Caenorhabditis briggsae PE=3 SV=1		DNA binding
57440	7	98.2697	Q9HU55	GLRX_PSEAE Glutaredoxin OS=Pseudomonas aeruginosa GN=grx PE=3 SV=1	transport
11768	7	98.8132	Q9NRM7	LATS2_HUMAN Serine/threonine-protein kinase LATS2 OS=Homo sapiens GN=LATS2 PE=1 SV=2	cell cycle	nucleotide binding
11768	7	98.8132	Q9NRM7	LATS2_HUMAN Serine/threonine-protein kinase LATS2 OS=Homo sapiens GN=LATS2 PE=1 SV=2	cell cycle	transferase activity
11768	7	98.8132	Q9NRM7	LATS2_HUMAN Serine/threonine-protein kinase LATS2 OS=Homo sapiens GN=LATS2 PE=1 SV=2	cell cycle	kinase activity
57236	7	103.708	P03934	TC1A_CAEEL Transposable element Tc1 transposase OS=Caenorhabditis elegans GN=tc1a PE=3 SV=1		hydrolase activity
57236	7	103.708	P03934	TC1A_CAEEL Transposable element Tc1 transposase OS=Caenorhabditis elegans GN=tc1a PE=3 SV=1		DNA binding
57236	7	103.708	P03934	TC1A_CAEEL Transposable element Tc1 transposase OS=Caenorhabditis elegans GN=tc1a PE=3 SV=1		nuclease activity
50026	7	103.708	Q6PBU5	GRT1A_DANRE Growth hormone-regulated TBC protein 1-A OS=Danio rerio GN=grtp1a PE=2 SV=1
54472	7	103.708	O35375	NRP2_MOUSE Neuropilin-2 OS=Mus musculus GN=Nrp2 PE=2 SV=1	cell differentiation	receptor activity
54472	7	103.708	O35375	NRP2_MOUSE Neuropilin-2 OS=Mus musculus GN=Nrp2 PE=2 SV=1	multicellular organismal development	receptor activity
19432	8	0	P03934	TC1A_CAEEL Transposable element Tc1 transposase OS=Caenorhabditis elegans GN=tc1a PE=3 SV=1		hydrolase activity
19432	8	0	P03934	TC1A_CAEEL Transposable element Tc1 transposase OS=Caenorhabditis elegans GN=tc1a PE=3 SV=1		DNA binding
19432	8	0	P03934	TC1A_CAEEL Transposable element Tc1 transposase OS=Caenorhabditis elegans GN=tc1a PE=3 SV=1		nuclease activity
76304	8	1.63071	E7FDW8
2905	8	13.0696	Q8BIK4	DOCK9_MOUSE Dedicator of cytokinesis protein 9 OS=Mus musculus GN=Dock9 PE=1 SV=2
43119	8	38.198	Q8C8R3	ANK2_MOUSE Ankyrin-2 OS=Mus musculus GN=Ank2 PE=1 SV=2
104630	8	43.6437	Q3SZ41	SUH_BOVIN Recombining binding protein suppressor of hairless OS=Bos taurus GN=RBPJ PE=2 SV=1	cellular transcription	DNA binding
16179	8	43.6437	Q04202	TCB2_CAEBR Transposable element Tcb2 transposase OS=Caenorhabditis briggsae PE=3 SV=1		DNA binding
8241	8	45.8191	P34257	TC3A_CAEEL Transposable element Tc3 transposase OS=Caenorhabditis elegans GN=tc3a PE=1 SV=1		DNA binding
33428	8	48.5368	Q04202	TCB2_CAEBR Transposable element Tcb2 transposase OS=Caenorhabditis briggsae PE=3 SV=1		DNA binding
50144	8	50.7121	P35072	TCB1_CAEBR Transposable element Tcb1 transposase OS=Caenorhabditis briggsae PE=3 SV=1		DNA binding
87701	8	51.7992	Q92900	RENT1_HUMAN Regulator of nonsense transcripts 1 OS=Homo sapiens GN=UPF1 PE=1 SV=2		nucleotide binding
87701	8	51.7992	Q92900	RENT1_HUMAN Regulator of nonsense transcripts 1 OS=Homo sapiens GN=UPF1 PE=1 SV=2		protein binding
87701	8	51.7992	Q92900	RENT1_HUMAN Regulator of nonsense transcripts 1 OS=Homo sapiens GN=UPF1 PE=1 SV=2		protein binding
87701	8	51.7992	Q92900	RENT1_HUMAN Regulator of nonsense transcripts 1 OS=Homo sapiens GN=UPF1 PE=1 SV=2		protein binding
87701	8	51.7992	Q92900	RENT1_HUMAN Regulator of nonsense transcripts 1 OS=Homo sapiens GN=UPF1 PE=1 SV=2		protein binding
87701	8	51.7992	Q92900	RENT1_HUMAN Regulator of nonsense transcripts 1 OS=Homo sapiens GN=UPF1 PE=1 SV=2		protein binding
87701	8	51.7992	Q92900	RENT1_HUMAN Regulator of nonsense transcripts 1 OS=Homo sapiens GN=UPF1 PE=1 SV=2		protein binding
87701	8	51.7992	Q92900	RENT1_HUMAN Regulator of nonsense transcripts 1 OS=Homo sapiens GN=UPF1 PE=1 SV=2		hydrolase activity
51093	8	55.4776	P35072	TCB1_CAEBR Transposable element Tcb1 transposase OS=Caenorhabditis briggsae PE=3 SV=1		DNA binding
33855	8	62.6808	P03934	TC1A_CAEEL Transposable element Tc1 transposase OS=Caenorhabditis elegans GN=tc1a PE=3 SV=1		hydrolase activity
33855	8	62.6808	P03934	TC1A_CAEEL Transposable element Tc1 transposase OS=Caenorhabditis elegans GN=tc1a PE=3 SV=1		DNA binding
33855	8	62.6808	P03934	TC1A_CAEEL Transposable element Tc1 transposase OS=Caenorhabditis elegans GN=tc1a PE=3 SV=1		nuclease activity
3960	8	67.5878	P70453	PDE7A_MOUSE High affinity cAMP-specific 3',5'-cyclic phosphodiesterase 7A OS=Mus musculus GN=Pde7a PE=2 SV=1		hydrolase activity
55560	8	68.1313	Q960Z0	KI10A_DROME Kinesin-like protein Klp10A OS=Drosophila melanogaster GN=Klp10A PE=1 SV=1	cell cycle	nucleotide binding
55560	8	68.1313	Q960Z0	KI10A_DROME Kinesin-like protein Klp10A OS=Drosophila melanogaster GN=Klp10A PE=1 SV=1	cell cycle	motor activity
20344	8	70.3059	P03934	TC1A_CAEEL Transposable element Tc1 transposase OS=Caenorhabditis elegans GN=tc1a PE=3 SV=1		hydrolase activity
20344	8	70.3059	P03934	TC1A_CAEEL Transposable element Tc1 transposase OS=Caenorhabditis elegans GN=tc1a PE=3 SV=1		DNA binding
20344	8	70.3059	P03934	TC1A_CAEEL Transposable element Tc1 transposase OS=Caenorhabditis elegans GN=tc1a PE=3 SV=1		nuclease activity
2278	8	74.6581	Q16787	LAMA3_HUMAN Laminin subunit alpha-3 OS=Homo sapiens GN=LAMA3 PE=1 SV=2		protein binding
74618	8	81.7466	P03934	TC1A_CAEEL Transposable element Tc1 transposase OS=Caenorhabditis elegans GN=tc1a PE=3 SV=1		hydrolase activity
74618	8	81.7466	P03934	TC1A_CAEEL Transposable element Tc1 transposase OS=Caenorhabditis elegans GN=tc1a PE=3 SV=1		DNA binding
74618	8	81.7466	P03934	TC1A_CAEEL Transposable element Tc1 transposase OS=Caenorhabditis elegans GN=tc1a PE=3 SV=1		nuclease activity
31624	8	82.29	P35072	TCB1_CAEBR Transposable element Tcb1 transposase OS=Caenorhabditis briggsae PE=3 SV=1		DNA binding
46532	8	93.7158	B4ZIX8	SCC4_XENLA Cohesin loading complex subunit SCC4 homolog OS=Xenopus laevis PE=1 SV=1	cell cycle	protein binding
46749	8	95.3469	P03934	TC1A_CAEEL Transposable element Tc1 transposase OS=Caenorhabditis elegans GN=tc1a PE=3 SV=1		hydrolase activity
46749	8	95.3469	P03934	TC1A_CAEEL Transposable element Tc1 transposase OS=Caenorhabditis elegans GN=tc1a PE=3 SV=1		DNA binding
46749	8	95.3469	P03934	TC1A_CAEEL Transposable element Tc1 transposase OS=Caenorhabditis elegans GN=tc1a PE=3 SV=1		nuclease activity
21171	9	0	P35072	TCB1_CAEBR Transposable element Tcb1 transposase OS=Caenorhabditis briggsae PE=3 SV=1		DNA binding
87926	9	0	O92815
43483	9	1e-05	Q5VYS8	TUT7_HUMAN Terminal uridylyltransferase 7 OS=Homo sapiens GN=ZCCHC6 PE=1 SV=1		transferase activity
55056	9	2.71779	P70492	FGF10_RAT Fibroblast growth factor 10 OS=Rattus norvegicus GN=Fgf10 PE=2 SV=1
28920	9	9.24268	Q04202	TCB2_CAEBR Transposable element Tcb2 transposase OS=Caenorhabditis briggsae PE=3 SV=1		DNA binding
93991	9	9.24269	Q9BZ95	NSD3_HUMAN Histone-lysine N-methyltransferase NSD3 OS=Homo sapiens GN=WHSC1L1 PE=1 SV=1	cellular transcription	transferase activity
79138	9	14.5232	Q6PAR5	GAPD1_MOUSE GTPase-activating protein and VPS9 domain-containing protein 1 OS=Mus musculus GN=Gapvd1 PE=1 SV=2		protein binding
104181	9	33.122	A3KPQ7	TMEM2_DANRE Transmembrane protein 2 OS=Danio rerio GN=tmem2 PE=3 SV=1
71310	9	46.7235	Q1JQD7	MOCS1_BOVIN Molybdenum cofactor biosynthesis protein 1 OS=Bos taurus GN=MOCS1 PE=2 SV=2		nucleotide binding
50048	9	46.7235	Q8CGC7	SYEP_MOUSE Bifunctional aminoacyl-tRNA synthetase OS=Mus musculus GN=Eprs PE=2 SV=3	translation	catalytic activity
50048	9	46.7235	Q8CGC7	SYEP_MOUSE Bifunctional aminoacyl-tRNA synthetase OS=Mus musculus GN=Eprs PE=2 SV=3	translation	RNA binding
50048	9	46.7235	Q8CGC7	SYEP_MOUSE Bifunctional aminoacyl-tRNA synthetase OS=Mus musculus GN=Eprs PE=2 SV=3	translation	nucleotide binding
85361	9	80.0228	O94916	NFAT5_HUMAN Nuclear factor of activated T-cells 5 OS=Homo sapiens GN=NFAT5 PE=1 SV=1	cellular transcription	DNA binding
23904	9	82.7429	P34257	TC3A_CAEEL Transposable element Tc3 transposase OS=Caenorhabditis elegans GN=tc3a PE=1 SV=1		DNA binding
16068	10	0	P35072	TCB1_CAEBR Transposable element Tcb1 transposase OS=Caenorhabditis briggsae PE=3 SV=1		DNA binding
37261	10	0	P03934	TC1A_CAEEL Transposable element Tc1 transposase OS=Caenorhabditis elegans GN=tc1a PE=3 SV=1		hydrolase activity
37261	10	0	P03934	TC1A_CAEEL Transposable element Tc1 transposase OS=Caenorhabditis elegans GN=tc1a PE=3 SV=1		DNA binding
37261	10	0	P03934	TC1A_CAEEL Transposable element Tc1 transposase OS=Caenorhabditis elegans GN=tc1a PE=3 SV=1		nuclease activity
27430	10	7e-05	P03934	TC1A_CAEEL Transposable element Tc1 transposase OS=Caenorhabditis elegans GN=tc1a PE=3 SV=1		hydrolase activity
27430	10	7e-05	P03934	TC1A_CAEEL Transposable element Tc1 transposase OS=Caenorhabditis elegans GN=tc1a PE=3 SV=1		DNA binding
27430	10	7e-05	P03934	TC1A_CAEEL Transposable element Tc1 transposase OS=Caenorhabditis elegans GN=tc1a PE=3 SV=1		nuclease activity
63922	10	2.17431	O95602	RPA1_HUMAN DNA-directed RNA polymerase I subunit RPA1 OS=Homo sapiens GN=POLR1A PE=1 SV=2	cellular transcription	transferase activity
50290	10	15.7773	O15068	MCF2L_HUMAN Guanine nucleotide exchange factor DBS OS=Homo sapiens GN=MCF2L PE=1 SV=2
52277	10	19.0425	Q95SX7	RTBS_DROME Probable RNA-directed DNA polymerase from transposon BS OS=Drosophila melanogaster GN=RTase PE=2 SV=1		transferase activity
9015	10	34.8564	P35072	TCB1_CAEBR Transposable element Tcb1 transposase OS=Caenorhabditis briggsae PE=3 SV=1		DNA binding
70585	10	46.8295	Q04202	TCB2_CAEBR Transposable element Tcb2 transposase OS=Caenorhabditis briggsae PE=3 SV=1		DNA binding
46021	10	46.8295	P34257	TC3A_CAEEL Transposable element Tc3 transposase OS=Caenorhabditis elegans GN=tc3a PE=1 SV=1		DNA binding
21884	10	49.5495	P03934	TC1A_CAEEL Transposable element Tc1 transposase OS=Caenorhabditis elegans GN=tc1a PE=3 SV=1		hydrolase activity
21884	10	49.5495	P03934	TC1A_CAEEL Transposable element Tc1 transposase OS=Caenorhabditis elegans GN=tc1a PE=3 SV=1		DNA binding
21884	10	49.5495	P03934	TC1A_CAEEL Transposable element Tc1 transposase OS=Caenorhabditis elegans GN=tc1a PE=3 SV=1		nuclease activity
13700	10	56.1107	P03934	TC1A_CAEEL Transposable element Tc1 transposase OS=Caenorhabditis elegans GN=tc1a PE=3 SV=1		hydrolase activity
13700	10	56.1107	P03934	TC1A_CAEEL Transposable element Tc1 transposase OS=Caenorhabditis elegans GN=tc1a PE=3 SV=1		DNA binding
13700	10	56.1107	P03934	TC1A_CAEEL Transposable element Tc1 transposase OS=Caenorhabditis elegans GN=tc1a PE=3 SV=1		nuclease activity
106040	10	77.6255	Q5R8P0	C1TC_PONAB C-1-tetrahydrofolate synthase, cytoplasmic OS=Pongo abelii GN=MTHFD1 PE=2 SV=3		hydrolase activity
106040	10	77.6255	Q5R8P0	C1TC_PONAB C-1-tetrahydrofolate synthase, cytoplasmic OS=Pongo abelii GN=MTHFD1 PE=2 SV=3		catalytic activity
106040	10	77.6255	Q5R8P0	C1TC_PONAB C-1-tetrahydrofolate synthase, cytoplasmic OS=Pongo abelii GN=MTHFD1 PE=2 SV=3		nucleotide binding
38423	10	77.6255	Q922D8	C1TC_MOUSE C-1-tetrahydrofolate synthase, cytoplasmic OS=Mus musculus GN=Mthfd1 PE=1 SV=3		nucleotide binding
38423	10	77.6255	Q922D8	C1TC_MOUSE C-1-tetrahydrofolate synthase, cytoplasmic OS=Mus musculus GN=Mthfd1 PE=1 SV=3		catalytic activity
38423	10	77.6255	Q922D8	C1TC_MOUSE C-1-tetrahydrofolate synthase, cytoplasmic OS=Mus musculus GN=Mthfd1 PE=1 SV=3		hydrolase activity
49658	10	78.169	O43166	SI1L1_HUMAN Signal-induced proliferation-associated 1-like protein 1 OS=Homo sapiens GN=SIPA1L1 PE=1 SV=4
33947	10	83.6059	Q8VCE2	GPN1_MOUSE GPN-loop GTPase 1 OS=Mus musculus GN=Gpn1 PE=1 SV=1		nucleotide binding
1132	10	83.606	P34257	TC3A_CAEEL Transposable element Tc3 transposase OS=Caenorhabditis elegans GN=tc3a PE=1 SV=1		DNA binding
93893	10	85.2366	Q7SZE5	SC23A_DANRE Protein transport protein Sec23A OS=Danio rerio GN=sec23a PE=2 SV=1	protein transport
93893	10	85.2366	Q7SZE5	SC23A_DANRE Protein transport protein Sec23A OS=Danio rerio GN=sec23a PE=2 SV=1	transport
6910	11	47.8332	Q0PV50	TLR3_BOSTR Toll-like receptor 3 OS=Boselaphus tragocamelus GN=TLR3 PE=2 SV=1		RNA binding
6910	11	47.8332	Q0PV50	TLR3_BOSTR Toll-like receptor 3 OS=Boselaphus tragocamelus GN=TLR3 PE=2 SV=1		receptor activity
55265	11	52.185	Q9UMS6	SYNP2_HUMAN Synaptopodin-2 OS=Homo sapiens GN=SYNPO2 PE=1 SV=2		actin binding
33550	11	55.4471	Q8N1W0	YF005_HUMAN Transmembrane protein FLJ37396 OS=Homo sapiens PE=2 SV=1
105374	11	55.4471	P03934	TC1A_CAEEL Transposable element Tc1 transposase OS=Caenorhabditis elegans GN=tc1a PE=3 SV=1		hydrolase activity
105374	11	55.4471	P03934	TC1A_CAEEL Transposable element Tc1 transposase OS=Caenorhabditis elegans GN=tc1a PE=3 SV=1		DNA binding
105374	11	55.4471	P03934	TC1A_CAEEL Transposable element Tc1 transposase OS=Caenorhabditis elegans GN=tc1a PE=3 SV=1		nuclease activity
62850	11	70.2126	Q58DU5	PSA3_BOVIN Proteasome subunit alpha type-3 OS=Bos taurus GN=PSMA3 PE=1 SV=3		peptidase activity
62850	11	70.2126	Q58DU5	PSA3_BOVIN Proteasome subunit alpha type-3 OS=Bos taurus GN=PSMA3 PE=1 SV=3		hydrolase activity
71967	11	71.8436	Q69ZR2
17043	11	73.4743	P35072	TCB1_CAEBR Transposable element Tcb1 transposase OS=Caenorhabditis briggsae PE=3 SV=1		DNA binding
70619	11	81.0966	P20825	POL2_DROME Retrovirus-related Pol polyprotein from transposon 297 OS=Drosophila melanogaster GN=pol PE=4 SV=1		transferase activity
70619	11	81.0966	P20825	POL2_DROME Retrovirus-related Pol polyprotein from transposon 297 OS=Drosophila melanogaster GN=pol PE=4 SV=1		peptidase activity
70619	11	81.0966	P20825	POL2_DROME Retrovirus-related Pol polyprotein from transposon 297 OS=Drosophila melanogaster GN=pol PE=4 SV=1		hydrolase activity
70619	11	81.0966	P20825	POL2_DROME Retrovirus-related Pol polyprotein from transposon 297 OS=Drosophila melanogaster GN=pol PE=4 SV=1		nuclease activity
32131	11	81.0966	Q9P241	AT10D_HUMAN Probable phospholipid-transporting ATPase VD OS=Homo sapiens GN=ATP10D PE=2 SV=2		hydrolase activity
32131	11	81.0966	Q9P241	AT10D_HUMAN Probable phospholipid-transporting ATPase VD OS=Homo sapiens GN=ATP10D PE=2 SV=2		nucleotide binding
97209	11	82.7276	Q04202	TCB2_CAEBR Transposable element Tcb2 transposase OS=Caenorhabditis briggsae PE=3 SV=1		DNA binding
90733	11	85.4461	Q9UPI3	FLVC2_HUMAN Feline leukemia virus subgroup C receptor-related protein 2 OS=Homo sapiens GN=FLVCR2 PE=1 SV=1	transport
85845	11	85.4462	P03934	TC1A_CAEEL Transposable element Tc1 transposase OS=Caenorhabditis elegans GN=tc1a PE=3 SV=1		hydrolase activity
85845	11	85.4462	P03934	TC1A_CAEEL Transposable element Tc1 transposase OS=Caenorhabditis elegans GN=tc1a PE=3 SV=1		DNA binding
85845	11	85.4462	P03934	TC1A_CAEEL Transposable element Tc1 transposase OS=Caenorhabditis elegans GN=tc1a PE=3 SV=1		nuclease activity
68012	11	88.1663	Q86TG7	PEG10_HUMAN Retrotransposon-derived protein PEG10 OS=Homo sapiens GN=PEG10 PE=1 SV=2	cell differentiation	DNA binding
77246	11	88.7098	Q13310	PABP4_HUMAN Polyadenylate-binding protein 4 OS=Homo sapiens GN=PABPC4 PE=1 SV=1		RNA binding
60961	11	93.0623	Q9JL15	LEG8_MOUSE Galectin-8 OS=Mus musculus GN=Lgals8 PE=2 SV=1
50649	11	97.9551	P70704	AT8A1_MOUSE Probable phospholipid-transporting ATPase IA OS=Mus musculus GN=Atp8a1 PE=1 SV=1		nucleotide binding
50649	11	97.9551	P70704	AT8A1_MOUSE Probable phospholipid-transporting ATPase IA OS=Mus musculus GN=Atp8a1 PE=1 SV=1		hydrolase activity
37287	11	97.9551	Q00899	TYY1_MOUSE Transcriptional repressor protein YY1 OS=Mus musculus GN=Yy1 PE=1 SV=1	cellular transcription	protein binding
37287	11	97.9551	Q00899	TYY1_MOUSE Transcriptional repressor protein YY1 OS=Mus musculus GN=Yy1 PE=1 SV=1	cellular transcription	DNA binding
91729	11	97.9552	Q8I7P9	POL5_DROME Retrovirus-related Pol polyprotein from transposon opus OS=Drosophila melanogaster GN=pol PE=4 SV=1		peptidase activity
91729	11	97.9552	Q8I7P9	POL5_DROME Retrovirus-related Pol polyprotein from transposon opus OS=Drosophila melanogaster GN=pol PE=4 SV=1		hydrolase activity
91729	11	97.9552	Q8I7P9	POL5_DROME Retrovirus-related Pol polyprotein from transposon opus OS=Drosophila melanogaster GN=pol PE=4 SV=1		nuclease activity
91729	11	97.9552	Q8I7P9	POL5_DROME Retrovirus-related Pol polyprotein from transposon opus OS=Drosophila melanogaster GN=pol PE=4 SV=1		transferase activity
47607	12	0	Q03274	PO22_POPJA Retrovirus-related Pol polyprotein from type-1 retrotransposable element R2 (Fragment) OS=Popillia japonica PE=4 SV=1		transferase activity
47607	12	0	Q03274	PO22_POPJA Retrovirus-related Pol polyprotein from type-1 retrotransposable element R2 (Fragment) OS=Popillia japonica PE=4 SV=1		nuclease activity
47607	12	0	Q03274	PO22_POPJA Retrovirus-related Pol polyprotein from type-1 retrotransposable element R2 (Fragment) OS=Popillia japonica PE=4 SV=1		hydrolase activity
15305	12	1e-05	P35072	TCB1_CAEBR Transposable element Tcb1 transposase OS=Caenorhabditis briggsae PE=3 SV=1		DNA binding
12709	12	2.17461	P03934	TC1A_CAEEL Transposable element Tc1 transposase OS=Caenorhabditis elegans GN=tc1a PE=3 SV=1		hydrolase activity
12709	12	2.17461	P03934	TC1A_CAEEL Transposable element Tc1 transposase OS=Caenorhabditis elegans GN=tc1a PE=3 SV=1		DNA binding
12709	12	2.17461	P03934	TC1A_CAEEL Transposable element Tc1 transposase OS=Caenorhabditis elegans GN=tc1a PE=3 SV=1		nuclease activity
95515	12	2.17462	Q6DRL4
55960	12	5.98368	P03934	TC1A_CAEEL Transposable element Tc1 transposase OS=Caenorhabditis elegans GN=tc1a PE=3 SV=1		hydrolase activity
55960	12	5.98368	P03934	TC1A_CAEEL Transposable element Tc1 transposase OS=Caenorhabditis elegans GN=tc1a PE=3 SV=1		DNA binding
55960	12	5.98368	P03934	TC1A_CAEEL Transposable element Tc1 transposase OS=Caenorhabditis elegans GN=tc1a PE=3 SV=1		nuclease activity
44972	12	9.24582	P03934	TC1A_CAEEL Transposable element Tc1 transposase OS=Caenorhabditis elegans GN=tc1a PE=3 SV=1		hydrolase activity
44972	12	9.24582	P03934	TC1A_CAEEL Transposable element Tc1 transposase OS=Caenorhabditis elegans GN=tc1a PE=3 SV=1		DNA binding
44972	12	9.24582	P03934	TC1A_CAEEL Transposable element Tc1 transposase OS=Caenorhabditis elegans GN=tc1a PE=3 SV=1		nuclease activity
39391	12	21.2418	Q2F7J3	POL_XMRV3 Gag-Pol polyprotein OS=Xenotropic MuLV-related virus (isolate VP35) GN=gag-pol PE=3 SV=1		hydrolase activity
39391	12	21.2418	Q2F7J3	POL_XMRV3 Gag-Pol polyprotein OS=Xenotropic MuLV-related virus (isolate VP35) GN=gag-pol PE=3 SV=1		catalytic activity
39391	12	21.2418	Q2F7J3	POL_XMRV3 Gag-Pol polyprotein OS=Xenotropic MuLV-related virus (isolate VP35) GN=gag-pol PE=3 SV=1		RNA binding
39391	12	21.2418	Q2F7J3	POL_XMRV3 Gag-Pol polyprotein OS=Xenotropic MuLV-related virus (isolate VP35) GN=gag-pol PE=3 SV=1		DNA binding
39391	12	21.2418	Q2F7J3	POL_XMRV3 Gag-Pol polyprotein OS=Xenotropic MuLV-related virus (isolate VP35) GN=gag-pol PE=3 SV=1		peptidase activity
39391	12	21.2418	Q2F7J3	POL_XMRV3 Gag-Pol polyprotein OS=Xenotropic MuLV-related virus (isolate VP35) GN=gag-pol PE=3 SV=1		transferase activity
39391	12	21.2418	Q2F7J3	POL_XMRV3 Gag-Pol polyprotein OS=Xenotropic MuLV-related virus (isolate VP35) GN=gag-pol PE=3 SV=1		nucleic acid binding
39391	12	21.2418	Q2F7J3	POL_XMRV3 Gag-Pol polyprotein OS=Xenotropic MuLV-related virus (isolate VP35) GN=gag-pol PE=3 SV=1		nuclease activity
34071	12	21.2418	Q7TNG8	LDHD_MOUSE Probable D-lactate dehydrogenase, mitochondrial OS=Mus musculus GN=Ldhd PE=1 SV=1		protein binding
29896	12	26.5053	Q1LUE5	ZCH18_DANRE Zinc finger CCCH domain-containing protein 18 OS=Danio rerio GN=zc3h18 PE=1 SV=1
930	12	34.8462	Q71LX4	TLN2_MOUSE Talin-2 OS=Mus musculus GN=Tln2 PE=1 SV=2
76879	12	43.0052	Q8BKZ9	ODPX_MOUSE Pyruvate dehydrogenase protein X component, mitochondrial OS=Mus musculus GN=Pdhx PE=2 SV=1
70510	12	43.0052	P35072	TCB1_CAEBR Transposable element Tcb1 transposase OS=Caenorhabditis briggsae PE=3 SV=1		DNA binding
5903	12	43.5488	Q3TLD5	RMP_MOUSE Unconventional prefoldin RPB5 interactor OS=Mus musculus GN=Rmp PE=1 SV=2
64284	12	44.6358	P34257	TC3A_CAEEL Transposable element Tc3 transposase OS=Caenorhabditis elegans GN=tc3a PE=1 SV=1		DNA binding
54009	12	48.9891	P85001	CE290_DANRE Centrosomal protein of 290 kDa OS=Danio rerio GN=cep290 PE=2 SV=1	transport
54009	12	48.9891	P85001	CE290_DANRE Centrosomal protein of 290 kDa OS=Danio rerio GN=cep290 PE=2 SV=1	protein transport
54009	12	48.9891	P85001	CE290_DANRE Centrosomal protein of 290 kDa OS=Danio rerio GN=cep290 PE=2 SV=1	protein transport
54009	12	48.9891	P85001	CE290_DANRE Centrosomal protein of 290 kDa OS=Danio rerio GN=cep290 PE=2 SV=1	multicellular organismal development
8411	12	49.5326	P03934	TC1A_CAEEL Transposable element Tc1 transposase OS=Caenorhabditis elegans GN=tc1a PE=3 SV=1		hydrolase activity
8411	12	49.5326	P03934	TC1A_CAEEL Transposable element Tc1 transposase OS=Caenorhabditis elegans GN=tc1a PE=3 SV=1		DNA binding
8411	12	49.5326	P03934	TC1A_CAEEL Transposable element Tc1 transposase OS=Caenorhabditis elegans GN=tc1a PE=3 SV=1		nuclease activity
36977	12	49.5327	Q6ZV73	FGD6_HUMAN FYVE, RhoGEF and PH domain-containing protein 6 OS=Homo sapiens GN=FGD6 PE=1 SV=2	cytoskeleton organization	protein binding
18692	13	0	F5HSE3
51148	13	0	P03934	TC1A_CAEEL Transposable element Tc1 transposase OS=Caenorhabditis elegans GN=tc1a PE=3 SV=1		hydrolase activity
51148	13	0	P03934	TC1A_CAEEL Transposable element Tc1 transposase OS=Caenorhabditis elegans GN=tc1a PE=3 SV=1		DNA binding
51148	13	0	P03934	TC1A_CAEEL Transposable element Tc1 transposase OS=Caenorhabditis elegans GN=tc1a PE=3 SV=1		nuclease activity
105083	13	0	Q04202	TCB2_CAEBR Transposable element Tcb2 transposase OS=Caenorhabditis briggsae PE=3 SV=1		DNA binding
106962	13	0	Q96PW8	K1920_HUMAN Uncharacterized protein KIAA1920 OS=Homo sapiens GN=KIAA1920 PE=2 SV=2
7274	13	1e-07	P34257	TC3A_CAEEL Transposable element Tc3 transposase OS=Caenorhabditis elegans GN=tc3a PE=1 SV=1		DNA binding
96656	13	8.70031	P03934	TC1A_CAEEL Transposable element Tc1 transposase OS=Caenorhabditis elegans GN=tc1a PE=3 SV=1		hydrolase activity
96656	13	8.70031	P03934	TC1A_CAEEL Transposable element Tc1 transposase OS=Caenorhabditis elegans GN=tc1a PE=3 SV=1		DNA binding
96656	13	8.70031	P03934	TC1A_CAEEL Transposable element Tc1 transposase OS=Caenorhabditis elegans GN=tc1a PE=3 SV=1		nuclease activity
15352	13	17.4556	O75643	U520_HUMAN U5 small nuclear ribonucleoprotein 200 kDa helicase OS=Homo sapiens GN=SNRNP200 PE=1 SV=2		nucleotide binding
15352	13	17.4556	O75643	U520_HUMAN U5 small nuclear ribonucleoprotein 200 kDa helicase OS=Homo sapiens GN=SNRNP200 PE=1 SV=2		hydrolase activity
105190	13	20.7179	P11442	CLH_RAT Clathrin heavy chain 1 OS=Rattus norvegicus GN=Cltc PE=1 SV=3
44785	13	35.4359	O60299	K0552_HUMAN Uncharacterized protein KIAA0552 OS=Homo sapiens GN=KIAA0552 PE=2 SV=1
23655	13	37.0673	P03934	TC1A_CAEEL Transposable element Tc1 transposase OS=Caenorhabditis elegans GN=tc1a PE=3 SV=1		hydrolase activity
23655	13	37.0673	P03934	TC1A_CAEEL Transposable element Tc1 transposase OS=Caenorhabditis elegans GN=tc1a PE=3 SV=1		DNA binding
23655	13	37.0673	P03934	TC1A_CAEEL Transposable element Tc1 transposase OS=Caenorhabditis elegans GN=tc1a PE=3 SV=1		nuclease activity
34948	13	40.33	A5WWA0
44828	13	46.3168	P03934	TC1A_CAEEL Transposable element Tc1 transposase OS=Caenorhabditis elegans GN=tc1a PE=3 SV=1		hydrolase activity
44828	13	46.3168	P03934	TC1A_CAEEL Transposable element Tc1 transposase OS=Caenorhabditis elegans GN=tc1a PE=3 SV=1		DNA binding
44828	13	46.3168	P03934	TC1A_CAEEL Transposable element Tc1 transposase OS=Caenorhabditis elegans GN=tc1a PE=3 SV=1		nuclease activity
52069	13	47.4036	Q5RCT4	CSRP1_PONAB Cysteine and glycine-rich protein 1 OS=Pongo abelii GN=CSRP1 PE=2 SV=3
37510	13	54.5171	Q2TA51	KRA55_MOUSE Keratin-associated protein 5-5 OS=Mus musculus GN=Krtap5-5 PE=2 SV=1
20878	13	81.6525	P03934	TC1A_CAEEL Transposable element Tc1 transposase OS=Caenorhabditis elegans GN=tc1a PE=3 SV=1		hydrolase activity
20878	13	81.6525	P03934	TC1A_CAEEL Transposable element Tc1 transposase OS=Caenorhabditis elegans GN=tc1a PE=3 SV=1		DNA binding
20878	13	81.6525	P03934	TC1A_CAEEL Transposable element Tc1 transposase OS=Caenorhabditis elegans GN=tc1a PE=3 SV=1		nuclease activity
104298	14	3.81186	Q8CFX1	G6PE_MOUSE GDH/6PGL endoplasmic bifunctional protein OS=Mus musculus GN=H6pd PE=2 SV=1	carbohydrate metabolic process	hydrolase activity
104298	14	3.81186	Q8CFX1	G6PE_MOUSE GDH/6PGL endoplasmic bifunctional protein OS=Mus musculus GN=H6pd PE=2 SV=1	carbohydrate metabolic process	catalytic activity
83569	14	11.4261	P03934	TC1A_CAEEL Transposable element Tc1 transposase OS=Caenorhabditis elegans GN=tc1a PE=3 SV=1		hydrolase activity
83569	14	11.4261	P03934	TC1A_CAEEL Transposable element Tc1 transposase OS=Caenorhabditis elegans GN=tc1a PE=3 SV=1		DNA binding
83569	14	11.4261	P03934	TC1A_CAEEL Transposable element Tc1 transposase OS=Caenorhabditis elegans GN=tc1a PE=3 SV=1		nuclease activity
35426	14	17.4172	P03934	TC1A_CAEEL Transposable element Tc1 transposase OS=Caenorhabditis elegans GN=tc1a PE=3 SV=1		hydrolase activity
35426	14	17.4172	P03934	TC1A_CAEEL Transposable element Tc1 transposase OS=Caenorhabditis elegans GN=tc1a PE=3 SV=1		DNA binding
35426	14	17.4172	P03934	TC1A_CAEEL Transposable element Tc1 transposase OS=Caenorhabditis elegans GN=tc1a PE=3 SV=1		nuclease activity
11163	14	28.8543	P35072	TCB1_CAEBR Transposable element Tcb1 transposase OS=Caenorhabditis briggsae PE=3 SV=1		DNA binding
102865	14	49.0373	Q63315	CAD22_RAT Cadherin-22 OS=Rattus norvegicus GN=Cdh22 PE=1 SV=1		protein binding
102865	14	49.0373	Q63315	CAD22_RAT Cadherin-22 OS=Rattus norvegicus GN=Cdh22 PE=1 SV=1		calcium ion binding
53300	14	49.5808	P03934	TC1A_CAEEL Transposable element Tc1 transposase OS=Caenorhabditis elegans GN=tc1a PE=3 SV=1		hydrolase activity
53300	14	49.5808	P03934	TC1A_CAEEL Transposable element Tc1 transposase OS=Caenorhabditis elegans GN=tc1a PE=3 SV=1		DNA binding
53300	14	49.5808	P03934	TC1A_CAEEL Transposable element Tc1 transposase OS=Caenorhabditis elegans GN=tc1a PE=3 SV=1		nuclease activity
1799	14	49.5808	P03934	TC1A_CAEEL Transposable element Tc1 transposase OS=Caenorhabditis elegans GN=tc1a PE=3 SV=1		hydrolase activity
1799	14	49.5808	P03934	TC1A_CAEEL Transposable element Tc1 transposase OS=Caenorhabditis elegans GN=tc1a PE=3 SV=1		DNA binding
1799	14	49.5808	P03934	TC1A_CAEEL Transposable element Tc1 transposase OS=Caenorhabditis elegans GN=tc1a PE=3 SV=1		nuclease activity
24174	14	71.3655	P02533	K1C14_HUMAN Keratin, type I cytoskeletal 14 OS=Homo sapiens GN=KRT14 PE=1 SV=4		protein binding
47502	14	97.2894	Q04202	TCB2_CAEBR Transposable element Tcb2 transposase OS=Caenorhabditis briggsae PE=3 SV=1		DNA binding
34896	15	1e-05	O60287	NPA1P_HUMAN Nucleolar pre-ribosomal-associated protein 1 OS=Homo sapiens GN=URB1 PE=1 SV=4
15143	15	2e-05	Q7TNY1	TNAP1_RAT BTB/POZ domain-containing protein TNFAIP1 OS=Rattus norvegicus GN=Tnfaip1 PE=1 SV=1	embryonic development	protein binding
34424	15	0.54354	Q52QI2	RTL1_BOVIN Retrotransposon-like protein 1 OS=Bos taurus GN=RTL1 PE=2 SV=2	multicellular organismal development
94246	15	0.54354	Q8IVT5	KSR1_HUMAN Kinase suppressor of Ras 1 OS=Homo sapiens GN=KSR1 PE=1 SV=2
74280	15	0.54355	Q95SX7	RTBS_DROME Probable RNA-directed DNA polymerase from transposon BS OS=Drosophila melanogaster GN=RTase PE=2 SV=1		transferase activity
42499	15	8.70759	Q9Z0S7	CLD9_MOUSE Claudin-9 OS=Mus musculus GN=Cldn9 PE=2 SV=1
13894	15	13.0602	P35072	TCB1_CAEBR Transposable element Tcb1 transposase OS=Caenorhabditis briggsae PE=3 SV=1		DNA binding
18758	15	25.5987	Q80X72	LRC15_MOUSE Leucine-rich repeat-containing protein 15 OS=Mus musculus GN=Lrrc15 PE=2 SV=1
705	15	28.319	Q5MYA4	H32_CICIN Histone H3.2 OS=Cichorium intybus PE=2 SV=3		DNA binding
49525	15	34.857	P03934	TC1A_CAEEL Transposable element Tc1 transposase OS=Caenorhabditis elegans GN=tc1a PE=3 SV=1		hydrolase activity
49525	15	34.857	P03934	TC1A_CAEEL Transposable element Tc1 transposase OS=Caenorhabditis elegans GN=tc1a PE=3 SV=1		DNA binding
49525	15	34.857	P03934	TC1A_CAEEL Transposable element Tc1 transposase OS=Caenorhabditis elegans GN=tc1a PE=3 SV=1		nuclease activity
81946	15	35.4011	P34257	TC3A_CAEEL Transposable element Tc3 transposase OS=Caenorhabditis elegans GN=tc3a PE=1 SV=1		DNA binding
29170	15	42.4808	P21328	RTJK_DROME RNA-directed DNA polymerase from mobile element jockey OS=Drosophila melanogaster GN=pol PE=1 SV=1		transferase activity
27323	15	43.568	Q68EV6	RM28_XENLA 39S ribosomal protein L28, mitochondrial OS=Xenopus laevis GN=mrpl28 PE=2 SV=1
8140	15	43.568	P03934	TC1A_CAEEL Transposable element Tc1 transposase OS=Caenorhabditis elegans GN=tc1a PE=3 SV=1		hydrolase activity
8140	15	43.568	P03934	TC1A_CAEEL Transposable element Tc1 transposase OS=Caenorhabditis elegans GN=tc1a PE=3 SV=1		DNA binding
8140	15	43.568	P03934	TC1A_CAEEL Transposable element Tc1 transposase OS=Caenorhabditis elegans GN=tc1a PE=3 SV=1		nuclease activity
42567	15	52.825	Q58D84	FSTL1_BOVIN Follistatin-related protein 1 OS=Bos taurus GN=FSTL1 PE=2 SV=1
39210	15	60.4654	Q6PD83	BZW1A_DANRE Basic leucine zipper and W2 domain-containing protein 1-A OS=Danio rerio GN=bzw1a PE=2 SV=1	cellular transcription
52497	15	67.0092	P35072	TCB1_CAEBR Transposable element Tcb1 transposase OS=Caenorhabditis briggsae PE=3 SV=1		DNA binding
83780	15	76.8014	P06576	ATPB_HUMAN ATP synthase subunit beta, mitochondrial OS=Homo sapiens GN=ATP5B PE=1 SV=3	ion transport	nucleotide binding
83780	15	76.8014	P06576	ATPB_HUMAN ATP synthase subunit beta, mitochondrial OS=Homo sapiens GN=ATP5B PE=1 SV=3	ion transport	protein binding
83780	15	76.8014	P06576	ATPB_HUMAN ATP synthase subunit beta, mitochondrial OS=Homo sapiens GN=ATP5B PE=1 SV=3	ion transport	hydrolase activity
83780	15	76.8014	P06576	ATPB_HUMAN ATP synthase subunit beta, mitochondrial OS=Homo sapiens GN=ATP5B PE=1 SV=3	transport	nucleotide binding
83780	15	76.8014	P06576	ATPB_HUMAN ATP synthase subunit beta, mitochondrial OS=Homo sapiens GN=ATP5B PE=1 SV=3	transport	protein binding
83780	15	76.8014	P06576	ATPB_HUMAN ATP synthase subunit beta, mitochondrial OS=Homo sapiens GN=ATP5B PE=1 SV=3	transport	hydrolase activity
19118	15	76.8014	Q04202	TCB2_CAEBR Transposable element Tcb2 transposase OS=Caenorhabditis briggsae PE=3 SV=1		DNA binding
85213	16	6.46456	P14381	YTX2_XENLA Transposon TX1 uncharacterized 149 kDa protein OS=Xenopus laevis PE=4 SV=1
6997	16	33.206	P03934	TC1A_CAEEL Transposable element Tc1 transposase OS=Caenorhabditis elegans GN=tc1a PE=3 SV=1		hydrolase activity
6997	16	33.206	P03934	TC1A_CAEEL Transposable element Tc1 transposase OS=Caenorhabditis elegans GN=tc1a PE=3 SV=1		DNA binding
6997	16	33.206	P03934	TC1A_CAEEL Transposable element Tc1 transposase OS=Caenorhabditis elegans GN=tc1a PE=3 SV=1		nuclease activity
24343	16	37.5551	P35072	TCB1_CAEBR Transposable element Tcb1 transposase OS=Caenorhabditis briggsae PE=3 SV=1		DNA binding
11529	16	39.7304	P35072	TCB1_CAEBR Transposable element Tcb1 transposase OS=Caenorhabditis briggsae PE=3 SV=1		DNA binding
40765	16	57.7176	P17643	TYRP1_HUMAN 5,6-dihydroxyindole-2-carboxylic acid oxidase OS=Homo sapiens GN=TYRP1 PE=1 SV=2		protein binding
19234	16	57.7176	O55164	MPDZ_RAT Multiple PDZ domain protein OS=Rattus norvegicus GN=Mpdz PE=1 SV=1
17885	16	60.0717	P03934	TC1A_CAEEL Transposable element Tc1 transposase OS=Caenorhabditis elegans GN=tc1a PE=3 SV=1		hydrolase activity
17885	16	60.0717	P03934	TC1A_CAEEL Transposable element Tc1 transposase OS=Caenorhabditis elegans GN=tc1a PE=3 SV=1		DNA binding
17885	16	60.0717	P03934	TC1A_CAEEL Transposable element Tc1 transposase OS=Caenorhabditis elegans GN=tc1a PE=3 SV=1		nuclease activity
23055	16	70.2343	Q5DTZ6	RN150_MOUSE RING finger protein 150 OS=Mus musculus GN=Rnf150 PE=2 SV=2
2731	17	13.0727	Q804Q2	OPN4B_GADMO Melanopsin-B OS=Gadus morhua GN=opn4b PE=2 SV=1	signal transduction	signal transducer activity
2731	17	13.0727	Q804Q2	OPN4B_GADMO Melanopsin-B OS=Gadus morhua GN=opn4b PE=2 SV=1	signal transduction	receptor activity
32963	17	21.7814	Q9UPX0	TUTLB_HUMAN Protein turtle homolog B OS=Homo sapiens GN=IGSF9B PE=2 SV=2
24617	17	43.5842	Q7LHG5	YI31B_YEAST Transposon Ty3-I Gag-Pol polyprotein OS=Saccharomyces cerevisiae GN=TY3B-I PE=3 SV=2		hydrolase activity
24617	17	43.5842	Q7LHG5	YI31B_YEAST Transposon Ty3-I Gag-Pol polyprotein OS=Saccharomyces cerevisiae GN=TY3B-I PE=3 SV=2		catalytic activity
24617	17	43.5842	Q7LHG5	YI31B_YEAST Transposon Ty3-I Gag-Pol polyprotein OS=Saccharomyces cerevisiae GN=TY3B-I PE=3 SV=2		RNA binding
24617	17	43.5842	Q7LHG5	YI31B_YEAST Transposon Ty3-I Gag-Pol polyprotein OS=Saccharomyces cerevisiae GN=TY3B-I PE=3 SV=2		nucleotide binding
24617	17	43.5842	Q7LHG5	YI31B_YEAST Transposon Ty3-I Gag-Pol polyprotein OS=Saccharomyces cerevisiae GN=TY3B-I PE=3 SV=2		peptidase activity
24617	17	43.5842	Q7LHG5	YI31B_YEAST Transposon Ty3-I Gag-Pol polyprotein OS=Saccharomyces cerevisiae GN=TY3B-I PE=3 SV=2		DNA binding
24617	17	43.5842	Q7LHG5	YI31B_YEAST Transposon Ty3-I Gag-Pol polyprotein OS=Saccharomyces cerevisiae GN=TY3B-I PE=3 SV=2		nuclease activity
24617	17	43.5842	Q7LHG5	YI31B_YEAST Transposon Ty3-I Gag-Pol polyprotein OS=Saccharomyces cerevisiae GN=TY3B-I PE=3 SV=2		transferase activity
16315	17	54.4606	P35072	TCB1_CAEBR Transposable element Tcb1 transposase OS=Caenorhabditis briggsae PE=3 SV=1		DNA binding
18325	17	63.7892	P35072	TCB1_CAEBR Transposable element Tcb1 transposase OS=Caenorhabditis briggsae PE=3 SV=1		DNA binding
22464	17	63.7892	P03934	TC1A_CAEEL Transposable element Tc1 transposase OS=Caenorhabditis elegans GN=tc1a PE=3 SV=1		hydrolase activity
22464	17	63.7892	P03934	TC1A_CAEEL Transposable element Tc1 transposase OS=Caenorhabditis elegans GN=tc1a PE=3 SV=1		DNA binding
22464	17	63.7892	P03934	TC1A_CAEEL Transposable element Tc1 transposase OS=Caenorhabditis elegans GN=tc1a PE=3 SV=1		nuclease activity
69469	18	2e-05	Q9Y2K1	ZBTB1_HUMAN Zinc finger and BTB domain-containing protein 1 OS=Homo sapiens GN=ZBTB1 PE=1 SV=3	cellular transcription	DNA binding
92970	18	6e-05	P03934	TC1A_CAEEL Transposable element Tc1 transposase OS=Caenorhabditis elegans GN=tc1a PE=3 SV=1		hydrolase activity
92970	18	6e-05	P03934	TC1A_CAEEL Transposable element Tc1 transposase OS=Caenorhabditis elegans GN=tc1a PE=3 SV=1		DNA binding
92970	18	6e-05	P03934	TC1A_CAEEL Transposable element Tc1 transposase OS=Caenorhabditis elegans GN=tc1a PE=3 SV=1		nuclease activity
13045	18	1.08722	Q32LP2	RADI_BOVIN Radixin OS=Bos taurus GN=RDX PE=2 SV=1		actin binding
53579	18	1.08724	Q0IID7	DUS10_BOVIN Dual specificity protein phosphatase 10 OS=Bos taurus GN=DUSP10 PE=2 SV=1		hydrolase activity
53579	18	1.08724	Q0IID7	DUS10_BOVIN Dual specificity protein phosphatase 10 OS=Bos taurus GN=DUSP10 PE=2 SV=1		phosphoprotein phosphatase activity
54904	18	1.08726	P03934	TC1A_CAEEL Transposable element Tc1 transposase OS=Caenorhabditis elegans GN=tc1a PE=3 SV=1		hydrolase activity
54904	18	1.08726	P03934	TC1A_CAEEL Transposable element Tc1 transposase OS=Caenorhabditis elegans GN=tc1a PE=3 SV=1		DNA binding
54904	18	1.08726	P03934	TC1A_CAEEL Transposable element Tc1 transposase OS=Caenorhabditis elegans GN=tc1a PE=3 SV=1		nuclease activity
99689	18	3.80739	P03934	TC1A_CAEEL Transposable element Tc1 transposase OS=Caenorhabditis elegans GN=tc1a PE=3 SV=1		hydrolase activity
99689	18	3.80739	P03934	TC1A_CAEEL Transposable element Tc1 transposase OS=Caenorhabditis elegans GN=tc1a PE=3 SV=1		DNA binding
99689	18	3.80739	P03934	TC1A_CAEEL Transposable element Tc1 transposase OS=Caenorhabditis elegans GN=tc1a PE=3 SV=1		nuclease activity
15534	18	7.07287	P34257	TC3A_CAEEL Transposable element Tc3 transposase OS=Caenorhabditis elegans GN=tc3a PE=1 SV=1		DNA binding
1113	18	7.07296	Q7Z7B0	FLIP1_HUMAN Filamin-A-interacting protein 1 OS=Homo sapiens GN=FILIP1 PE=1 SV=1
32414	18	24.0043	P21757	MSRE_HUMAN Macrophage scavenger receptor types I and II OS=Homo sapiens GN=MSR1 PE=1 SV=1		receptor activity
10941	18	30.5366	Q8HYL8	ACOX1_PHACI Peroxisomal acyl-coenzyme A oxidase 1 OS=Phascolarctos cinereus GN=ACOX1 PE=1 SV=1	lipid metabolic process
10941	18	30.5366	Q8HYL8	ACOX1_PHACI Peroxisomal acyl-coenzyme A oxidase 1 OS=Phascolarctos cinereus GN=ACOX1 PE=1 SV=1	lipid metabolic process
10941	18	30.5366	Q8HYL8	ACOX1_PHACI Peroxisomal acyl-coenzyme A oxidase 1 OS=Phascolarctos cinereus GN=ACOX1 PE=1 SV=1	generation of precursor metabolites and energy
7732	18	32.1673	Q04202	TCB2_CAEBR Transposable element Tcb2 transposase OS=Caenorhabditis briggsae PE=3 SV=1		DNA binding
58647	18	35.4296	Q6ZWR6
84221	18	48.5229	Q7LHG5	YI31B_YEAST Transposon Ty3-I Gag-Pol polyprotein OS=Saccharomyces cerevisiae GN=TY3B-I PE=3 SV=2		hydrolase activity
84221	18	48.5229	Q7LHG5	YI31B_YEAST Transposon Ty3-I Gag-Pol polyprotein OS=Saccharomyces cerevisiae GN=TY3B-I PE=3 SV=2		catalytic activity
84221	18	48.5229	Q7LHG5	YI31B_YEAST Transposon Ty3-I Gag-Pol polyprotein OS=Saccharomyces cerevisiae GN=TY3B-I PE=3 SV=2		RNA binding
84221	18	48.5229	Q7LHG5	YI31B_YEAST Transposon Ty3-I Gag-Pol polyprotein OS=Saccharomyces cerevisiae GN=TY3B-I PE=3 SV=2		nucleotide binding
84221	18	48.5229	Q7LHG5	YI31B_YEAST Transposon Ty3-I Gag-Pol polyprotein OS=Saccharomyces cerevisiae GN=TY3B-I PE=3 SV=2		peptidase activity
84221	18	48.5229	Q7LHG5	YI31B_YEAST Transposon Ty3-I Gag-Pol polyprotein OS=Saccharomyces cerevisiae GN=TY3B-I PE=3 SV=2		DNA binding
84221	18	48.5229	Q7LHG5	YI31B_YEAST Transposon Ty3-I Gag-Pol polyprotein OS=Saccharomyces cerevisiae GN=TY3B-I PE=3 SV=2		nuclease activity
84221	18	48.5229	Q7LHG5	YI31B_YEAST Transposon Ty3-I Gag-Pol polyprotein OS=Saccharomyces cerevisiae GN=TY3B-I PE=3 SV=2		transferase activity
25481	18	49.0664	P50545	HCK_RAT Tyrosine-protein kinase HCK OS=Rattus norvegicus GN=Hck PE=2 SV=4		transferase activity
25481	18	49.0664	P50545	HCK_RAT Tyrosine-protein kinase HCK OS=Rattus norvegicus GN=Hck PE=2 SV=4		nucleotide binding
25481	18	49.0664	P50545	HCK_RAT Tyrosine-protein kinase HCK OS=Rattus norvegicus GN=Hck PE=2 SV=4		kinase activity
78166	18	49.0664	P14381	YTX2_XENLA Transposon TX1 uncharacterized 149 kDa protein OS=Xenopus laevis PE=4 SV=1
77351	19	0	Q9UR07	RTF23_SCHPO Retrotransposable element Tf2 155 kDa protein type 3 OS=Schizosaccharomyces pombe GN=Tf2-11 PE=4 SV=1
26113	19	1e-05	Q6ZQH8	NU188_MOUSE Nucleoporin NUP188 homolog OS=Mus musculus GN=Nup188 PE=1 SV=2	protein transport
26113	19	1e-05	Q6ZQH8	NU188_MOUSE Nucleoporin NUP188 homolog OS=Mus musculus GN=Nup188 PE=1 SV=2	transport
91939	19	15.3874	Q9UR07	RTF23_SCHPO Retrotransposable element Tf2 155 kDa protein type 3 OS=Schizosaccharomyces pombe GN=Tf2-11 PE=4 SV=1
68168	19	16.4742	P07197	NFM_HUMAN Neurofilament medium polypeptide OS=Homo sapiens GN=NEFM PE=1 SV=3
867	19	41.5481	Q5EBF1	5NTC_XENTR Cytosolic purine 5'-nucleotidase OS=Xenopus tropicalis GN=nt5c2 PE=2 SV=1		nucleotide binding
867	19	41.5481	Q5EBF1	5NTC_XENTR Cytosolic purine 5'-nucleotidase OS=Xenopus tropicalis GN=nt5c2 PE=2 SV=1		hydrolase activity
61531	19	43.7232	Q8WY07	CTR3_HUMAN Cationic amino acid transporter 3 OS=Homo sapiens GN=SLC7A3 PE=1 SV=1	transport
97054	19	44.2667	P34257	TC3A_CAEEL Transposable element Tc3 transposase OS=Caenorhabditis elegans GN=tc3a PE=1 SV=1		DNA binding
54128	19	48.6226	Q9UR07	RTF23_SCHPO Retrotransposable element Tf2 155 kDa protein type 3 OS=Schizosaccharomyces pombe GN=Tf2-11 PE=4 SV=1
61467	19	48.6226	P35072	TCB1_CAEBR Transposable element Tcb1 transposase OS=Caenorhabditis briggsae PE=3 SV=1		DNA binding
58837	19	55.1606	Q6BBL6	CLD4_BOVIN Claudin-4 OS=Bos taurus GN=CLDN4 PE=2 SV=1
24910	19	55.1606	Q06AU4	RAB34_PIG Ras-related protein Rab-34 OS=Sus scrofa GN=RAB34 PE=2 SV=1	transport	nucleotide binding
24910	19	55.1606	Q06AU4	RAB34_PIG Ras-related protein Rab-34 OS=Sus scrofa GN=RAB34 PE=2 SV=1	protein transport	nucleotide binding
47498	19	55.7041	Q6DRC5
1156	19	56.2477	Q96JQ0	PCD16_HUMAN Protocadherin-16 OS=Homo sapiens GN=DCHS1 PE=2 SV=1		protein binding
1156	19	56.2477	Q96JQ0	PCD16_HUMAN Protocadherin-16 OS=Homo sapiens GN=DCHS1 PE=2 SV=1		calcium ion binding
25177	20	8e-07	Q5BIY5	RN145_XENLA RING finger protein 145 OS=Xenopus laevis GN=rnf145 PE=2 SV=1
63659	20	0.543501	P35072	TCB1_CAEBR Transposable element Tcb1 transposase OS=Caenorhabditis briggsae PE=3 SV=1		DNA binding
25101	20	3.26126	Q7LHG5	YI31B_YEAST Transposon Ty3-I Gag-Pol polyprotein OS=Saccharomyces cerevisiae GN=TY3B-I PE=3 SV=2		hydrolase activity
25101	20	3.26126	Q7LHG5	YI31B_YEAST Transposon Ty3-I Gag-Pol polyprotein OS=Saccharomyces cerevisiae GN=TY3B-I PE=3 SV=2		catalytic activity
25101	20	3.26126	Q7LHG5	YI31B_YEAST Transposon Ty3-I Gag-Pol polyprotein OS=Saccharomyces cerevisiae GN=TY3B-I PE=3 SV=2		RNA binding
25101	20	3.26126	Q7LHG5	YI31B_YEAST Transposon Ty3-I Gag-Pol polyprotein OS=Saccharomyces cerevisiae GN=TY3B-I PE=3 SV=2		nucleotide binding
25101	20	3.26126	Q7LHG5	YI31B_YEAST Transposon Ty3-I Gag-Pol polyprotein OS=Saccharomyces cerevisiae GN=TY3B-I PE=3 SV=2		peptidase activity
25101	20	3.26126	Q7LHG5	YI31B_YEAST Transposon Ty3-I Gag-Pol polyprotein OS=Saccharomyces cerevisiae GN=TY3B-I PE=3 SV=2		DNA binding
25101	20	3.26126	Q7LHG5	YI31B_YEAST Transposon Ty3-I Gag-Pol polyprotein OS=Saccharomyces cerevisiae GN=TY3B-I PE=3 SV=2		nuclease activity
25101	20	3.26126	Q7LHG5	YI31B_YEAST Transposon Ty3-I Gag-Pol polyprotein OS=Saccharomyces cerevisiae GN=TY3B-I PE=3 SV=2		transferase activity
64740	20	3.26126	Q64537	CPNS1_RAT Calpain small subunit 1 OS=Rattus norvegicus GN=Capns1 PE=1 SV=3		calcium ion binding
64790	20	8.16825	Q5RFM4	ZW10_PONAB Centromere/kinetochore protein zw10 homolog OS=Pongo abelii GN=ZW10 PE=2 SV=3	cell cycle
64790	20	8.16825	Q5RFM4	ZW10_PONAB Centromere/kinetochore protein zw10 homolog OS=Pongo abelii GN=ZW10 PE=2 SV=3	protein transport
64790	20	8.16825	Q5RFM4	ZW10_PONAB Centromere/kinetochore protein zw10 homolog OS=Pongo abelii GN=ZW10 PE=2 SV=3	transport
20011	20	8.16825	P35072	TCB1_CAEBR Transposable element Tcb1 transposase OS=Caenorhabditis briggsae PE=3 SV=1		DNA binding
9746	20	9.79927	P35072	TCB1_CAEBR Transposable element Tcb1 transposase OS=Caenorhabditis briggsae PE=3 SV=1		DNA binding
87341	20	12.5193	P03934	TC1A_CAEEL Transposable element Tc1 transposase OS=Caenorhabditis elegans GN=tc1a PE=3 SV=1		hydrolase activity
87341	20	12.5193	P03934	TC1A_CAEEL Transposable element Tc1 transposase OS=Caenorhabditis elegans GN=tc1a PE=3 SV=1		DNA binding
87341	20	12.5193	P03934	TC1A_CAEEL Transposable element Tc1 transposase OS=Caenorhabditis elegans GN=tc1a PE=3 SV=1		nuclease activity
1272	20	12.5193	P13731	SERPH_CHICK Serpin H1 OS=Gallus gallus GN=SERPINH1 PE=1 SV=2	response to stress
75008	20	12.5193	Q9JLB5	ACH10_RAT Neuronal acetylcholine receptor subunit alpha-10 OS=Rattus norvegicus GN=Chrna10 PE=1 SV=1	ion transport	calcium ion binding
75008	20	12.5193	Q9JLB5	ACH10_RAT Neuronal acetylcholine receptor subunit alpha-10 OS=Rattus norvegicus GN=Chrna10 PE=1 SV=1	ion transport	receptor activity
75008	20	12.5193	Q9JLB5	ACH10_RAT Neuronal acetylcholine receptor subunit alpha-10 OS=Rattus norvegicus GN=Chrna10 PE=1 SV=1	ion transport	ion channel activity
75008	20	12.5193	Q9JLB5	ACH10_RAT Neuronal acetylcholine receptor subunit alpha-10 OS=Rattus norvegicus GN=Chrna10 PE=1 SV=1	transport	calcium ion binding
75008	20	12.5193	Q9JLB5	ACH10_RAT Neuronal acetylcholine receptor subunit alpha-10 OS=Rattus norvegicus GN=Chrna10 PE=1 SV=1	transport	receptor activity
75008	20	12.5193	Q9JLB5	ACH10_RAT Neuronal acetylcholine receptor subunit alpha-10 OS=Rattus norvegicus GN=Chrna10 PE=1 SV=1	transport	ion channel activity
9034	20	16.3311	O00408	PDE2A_HUMAN cGMP-dependent 3',5'-cyclic phosphodiesterase OS=Homo sapiens GN=PDE2A PE=1 SV=1		nucleotide binding
9034	20	16.3311	O00408	PDE2A_HUMAN cGMP-dependent 3',5'-cyclic phosphodiesterase OS=Homo sapiens GN=PDE2A PE=1 SV=1		hydrolase activity
16128	20	16.3311	P34257	TC3A_CAEEL Transposable element Tc3 transposase OS=Caenorhabditis elegans GN=tc3a PE=1 SV=1		DNA binding
49999	20	36.0317	Q24509	STX5_DROME Syntaxin-5 OS=Drosophila melanogaster GN=Syx5 PE=2 SV=2	transport
26093	20	37.6635	Q9DB43	ZFPL1_MOUSE Zinc finger protein-like 1 OS=Mus musculus GN=Zfpl1 PE=2 SV=1	transport
66961	20	39.8396	P16960	RYR1_PIG Ryanodine receptor 1 OS=Sus scrofa GN=RYR1 PE=2 SV=2	ion transport	ion channel activity
66961	20	39.8396	P16960	RYR1_PIG Ryanodine receptor 1 OS=Sus scrofa GN=RYR1 PE=2 SV=2	ion transport	receptor activity
66961	20	39.8396	P16960	RYR1_PIG Ryanodine receptor 1 OS=Sus scrofa GN=RYR1 PE=2 SV=2	ion transport	calcium ion binding
66961	20	39.8396	P16960	RYR1_PIG Ryanodine receptor 1 OS=Sus scrofa GN=RYR1 PE=2 SV=2	transport	ion channel activity
66961	20	39.8396	P16960	RYR1_PIG Ryanodine receptor 1 OS=Sus scrofa GN=RYR1 PE=2 SV=2	transport	receptor activity
66961	20	39.8396	P16960	RYR1_PIG Ryanodine receptor 1 OS=Sus scrofa GN=RYR1 PE=2 SV=2	transport	calcium ion binding
15115	20	51.4073	O95450	ATS2_HUMAN A disintegrin and metalloproteinase with thrombospondin motifs 2 OS=Homo sapiens GN=ADAMTS2 PE=2 SV=2		peptidase activity
15115	20	51.4073	O95450	ATS2_HUMAN A disintegrin and metalloproteinase with thrombospondin motifs 2 OS=Homo sapiens GN=ADAMTS2 PE=2 SV=2		hydrolase activity
67516	21	0	P54753	EPHB3_HUMAN Ephrin type-B receptor 3 OS=Homo sapiens GN=EPHB3 PE=1 SV=2		transferase activity
67516	21	0	P54753	EPHB3_HUMAN Ephrin type-B receptor 3 OS=Homo sapiens GN=EPHB3 PE=1 SV=2		nucleotide binding
67516	21	0	P54753	EPHB3_HUMAN Ephrin type-B receptor 3 OS=Homo sapiens GN=EPHB3 PE=1 SV=2		receptor activity
67516	21	0	P54753	EPHB3_HUMAN Ephrin type-B receptor 3 OS=Homo sapiens GN=EPHB3 PE=1 SV=2		kinase activity
99144	21	7e-07	P35072	TCB1_CAEBR Transposable element Tcb1 transposase OS=Caenorhabditis briggsae PE=3 SV=1		DNA binding
34914	21	7.34159	Q9H2F5	EPC1_HUMAN Enhancer of polycomb homolog 1 OS=Homo sapiens GN=EPC1 PE=1 SV=1	cellular transcription
72901	21	10.0608	Q9Y2E4	DIP2C_HUMAN Disco-interacting protein 2 homolog C OS=Homo sapiens GN=DIP2C PE=2 SV=2
899	21	17.546	Q9UR07	RTF23_SCHPO Retrotransposable element Tf2 155 kDa protein type 3 OS=Schizosaccharomyces pombe GN=Tf2-11 PE=4 SV=1
46070	21	18.7664	P03934	TC1A_CAEEL Transposable element Tc1 transposase OS=Caenorhabditis elegans GN=tc1a PE=3 SV=1		hydrolase activity
46070	21	18.7664	P03934	TC1A_CAEEL Transposable element Tc1 transposase OS=Caenorhabditis elegans GN=tc1a PE=3 SV=1		DNA binding
46070	21	18.7664	P03934	TC1A_CAEEL Transposable element Tc1 transposase OS=Caenorhabditis elegans GN=tc1a PE=3 SV=1		nuclease activity
69734	21	47.733	P35072	TCB1_CAEBR Transposable element Tcb1 transposase OS=Caenorhabditis briggsae PE=3 SV=1		DNA binding
18774	21	51.0039	Q9R080	GPSM1_RAT G-protein-signaling modulator 1 OS=Rattus norvegicus GN=Gpsm1 PE=1 SV=1	cell differentiation
18774	21	51.0039	Q9R080	GPSM1_RAT G-protein-signaling modulator 1 OS=Rattus norvegicus GN=Gpsm1 PE=1 SV=1	multicellular organismal development
99974	21	52.091	Q04202	TCB2_CAEBR Transposable element Tcb2 transposase OS=Caenorhabditis briggsae PE=3 SV=1		DNA binding
84150	21	52.6345	P34257	TC3A_CAEEL Transposable element Tc3 transposase OS=Caenorhabditis elegans GN=tc3a PE=1 SV=1		DNA binding
21834	21	52.6345	P35072	TCB1_CAEBR Transposable element Tcb1 transposase OS=Caenorhabditis briggsae PE=3 SV=1		DNA binding
59474	22	1.087	P35072	TCB1_CAEBR Transposable element Tcb1 transposase OS=Caenorhabditis briggsae PE=3 SV=1		DNA binding
83169	22	37.6884	P03934	TC1A_CAEEL Transposable element Tc1 transposase OS=Caenorhabditis elegans GN=tc1a PE=3 SV=1		hydrolase activity
83169	22	37.6884	P03934	TC1A_CAEEL Transposable element Tc1 transposase OS=Caenorhabditis elegans GN=tc1a PE=3 SV=1		DNA binding
83169	22	37.6884	P03934	TC1A_CAEEL Transposable element Tc1 transposase OS=Caenorhabditis elegans GN=tc1a PE=3 SV=1		nuclease activity
9786	22	37.6884	P34257	TC3A_CAEEL Transposable element Tc3 transposase OS=Caenorhabditis elegans GN=tc3a PE=1 SV=1		DNA binding
30711	22	56.1938	Q91ZT8	ASB9_MOUSE Ankyrin repeat and SOCS box protein 9 OS=Mus musculus GN=Asb9 PE=2 SV=1
46605	22	58.3691	P03934	TC1A_CAEEL Transposable element Tc1 transposase OS=Caenorhabditis elegans GN=tc1a PE=3 SV=1		hydrolase activity
46605	22	58.3691	P03934	TC1A_CAEEL Transposable element Tc1 transposase OS=Caenorhabditis elegans GN=tc1a PE=3 SV=1		DNA binding
46605	22	58.3691	P03934	TC1A_CAEEL Transposable element Tc1 transposase OS=Caenorhabditis elegans GN=tc1a PE=3 SV=1		nuclease activity
22983	22	61.0879	P03934	TC1A_CAEEL Transposable element Tc1 transposase OS=Caenorhabditis elegans GN=tc1a PE=3 SV=1		hydrolase activity
22983	22	61.0879	P03934	TC1A_CAEEL Transposable element Tc1 transposase OS=Caenorhabditis elegans GN=tc1a PE=3 SV=1		DNA binding
22983	22	61.0879	P03934	TC1A_CAEEL Transposable element Tc1 transposase OS=Caenorhabditis elegans GN=tc1a PE=3 SV=1		nuclease activity
14735	22	62.7184	P35072	TCB1_CAEBR Transposable element Tcb1 transposase OS=Caenorhabditis briggsae PE=3 SV=1		DNA binding
83404	22	62.7184	Q5R7V5	K6PL_PONAB 6-phosphofructokinase, liver type OS=Pongo abelii GN=PFKL PE=2 SV=1		nucleotide binding
83404	22	62.7184	Q5R7V5	K6PL_PONAB 6-phosphofructokinase, liver type OS=Pongo abelii GN=PFKL PE=2 SV=1		transferase activity
83404	22	62.7184	Q5R7V5	K6PL_PONAB 6-phosphofructokinase, liver type OS=Pongo abelii GN=PFKL PE=2 SV=1		kinase activity
56325	23	35.5216	Q8C9X6	EPC1_MOUSE Enhancer of polycomb homolog 1 OS=Mus musculus GN=Epc1 PE=2 SV=1	cellular transcription
108622	23	35.5216	P03934	TC1A_CAEEL Transposable element Tc1 transposase OS=Caenorhabditis elegans GN=tc1a PE=3 SV=1		hydrolase activity
108622	23	35.5216	P03934	TC1A_CAEEL Transposable element Tc1 transposase OS=Caenorhabditis elegans GN=tc1a PE=3 SV=1		DNA binding
108622	23	35.5216	P03934	TC1A_CAEEL Transposable element Tc1 transposase OS=Caenorhabditis elegans GN=tc1a PE=3 SV=1		nuclease activity
50691	23	37.6962	Q15386	UBE3C_HUMAN Ubiquitin-protein ligase E3C OS=Homo sapiens GN=UBE3C PE=1 SV=3		protein binding
50691	23	37.6962	Q15386	UBE3C_HUMAN Ubiquitin-protein ligase E3C OS=Homo sapiens GN=UBE3C PE=1 SV=3		protein binding
44054	23	43.6817	Q800K6
87970	23	45.3119	P21328	RTJK_DROME RNA-directed DNA polymerase from mobile element jockey OS=Drosophila melanogaster GN=pol PE=1 SV=1		transferase activity
6085	23	59.9516	O94964	CT117_HUMAN Uncharacterized protein C20orf117 OS=Homo sapiens GN=C20orf117 PE=1 SV=2
11864	24	4.34831	Q04202	TCB2_CAEBR Transposable element Tcb2 transposase OS=Caenorhabditis briggsae PE=3 SV=1		DNA binding
46345	24	5.43552	Q6IR70	KLRAQ_XENLA KLRAQ motif-containing protein 1 OS=Xenopus laevis GN=klraq1 PE=2 SV=1
42813	24	10.3297	Q9Y4A5	TRRAP_HUMAN Transformation/transcription domain-associated protein OS=Homo sapiens GN=TRRAP PE=1 SV=3	cellular transcription	protein binding
42813	24	10.3297	Q9Y4A5	TRRAP_HUMAN Transformation/transcription domain-associated protein OS=Homo sapiens GN=TRRAP PE=1 SV=3	cellular transcription	protein binding
42813	24	10.3297	Q9Y4A5	TRRAP_HUMAN Transformation/transcription domain-associated protein OS=Homo sapiens GN=TRRAP PE=1 SV=3	cellular transcription	protein binding
41966	24	50.3068	Q29RR0	RAB26_BOVIN Ras-related protein Rab-26 OS=Bos taurus GN=RAB26 PE=2 SV=1	protein transport	nucleotide binding
41966	24	50.3068	Q29RR0	RAB26_BOVIN Ras-related protein Rab-26 OS=Bos taurus GN=RAB26 PE=2 SV=1	transport	nucleotide binding
96544	25	1e-07	P35072	TCB1_CAEBR Transposable element Tcb1 transposase OS=Caenorhabditis briggsae PE=3 SV=1		DNA binding
26149	25	4.35766	O08538	ANGP1_MOUSE Angiopoietin-1 OS=Mus musculus GN=Angpt1 PE=2 SV=1	cell differentiation
26149	25	4.35766	O08538	ANGP1_MOUSE Angiopoietin-1 OS=Mus musculus GN=Angpt1 PE=2 SV=1	multicellular organismal development
32473	25	35.0581	P35072	TCB1_CAEBR Transposable element Tcb1 transposase OS=Caenorhabditis briggsae PE=3 SV=1		DNA binding
59354	25	36.6893	Q04202	TCB2_CAEBR Transposable element Tcb2 transposase OS=Caenorhabditis briggsae PE=3 SV=1		DNA binding
38234	25	36.6893	P18405	S5A1_HUMAN 3-oxo-5-alpha-steroid 4-dehydrogenase 1 OS=Homo sapiens GN=SRD5A1 PE=1 SV=1	cell differentiation
37561	25	37.7765	P03934	TC1A_CAEEL Transposable element Tc1 transposase OS=Caenorhabditis elegans GN=tc1a PE=3 SV=1		hydrolase activity
37561	25	37.7765	P03934	TC1A_CAEEL Transposable element Tc1 transposase OS=Caenorhabditis elegans GN=tc1a PE=3 SV=1		DNA binding
37561	25	37.7765	P03934	TC1A_CAEEL Transposable element Tc1 transposase OS=Caenorhabditis elegans GN=tc1a PE=3 SV=1		nuclease activity
25787	25	42.1353	P35072	TCB1_CAEBR Transposable element Tcb1 transposase OS=Caenorhabditis briggsae PE=3 SV=1		DNA binding
112181	25	45.9443	P04323	POL3_DROME Retrovirus-related Pol polyprotein from transposon 17.6 OS=Drosophila melanogaster GN=pol PE=4 SV=1		transferase activity
112181	25	45.9443	P04323	POL3_DROME Retrovirus-related Pol polyprotein from transposon 17.6 OS=Drosophila melanogaster GN=pol PE=4 SV=1		peptidase activity
112181	25	45.9443	P04323	POL3_DROME Retrovirus-related Pol polyprotein from transposon 17.6 OS=Drosophila melanogaster GN=pol PE=4 SV=1		hydrolase activity
112181	25	45.9443	P04323	POL3_DROME Retrovirus-related Pol polyprotein from transposon 17.6 OS=Drosophila melanogaster GN=pol PE=4 SV=1		nuclease activity
21309	25	47.0314	Q9NBX4	RTXE_DROME Probable RNA-directed DNA polymerase from transposon X-element OS=Drosophila melanogaster GN=ORF2 PE=3 SV=1		transferase activity
37427	26	0	P35072	TCB1_CAEBR Transposable element Tcb1 transposase OS=Caenorhabditis briggsae PE=3 SV=1		DNA binding
8146	26	0.5435	B1AUE5	PEX10_MOUSE Peroxisome biogenesis factor 10 OS=Mus musculus GN=Pex10 PE=2 SV=1
53847	26	1.087	Q04202	TCB2_CAEBR Transposable element Tcb2 transposase OS=Caenorhabditis briggsae PE=3 SV=1		DNA binding
65160	26	14.1771	P34257	TC3A_CAEEL Transposable element Tc3 transposase OS=Caenorhabditis elegans GN=tc3a PE=1 SV=1		DNA binding
81552	26	14.1771	Q1JPZ3
13769	26	33.8677	O96006	ZBED1_HUMAN Zinc finger BED domain-containing protein 1 OS=Homo sapiens GN=ZBED1 PE=1 SV=1		DNA binding
25213	26	36.5866	P03934	TC1A_CAEEL Transposable element Tc1 transposase OS=Caenorhabditis elegans GN=tc1a PE=3 SV=1		hydrolase activity
25213	26	36.5866	P03934	TC1A_CAEEL Transposable element Tc1 transposase OS=Caenorhabditis elegans GN=tc1a PE=3 SV=1		DNA binding
25213	26	36.5866	P03934	TC1A_CAEEL Transposable element Tc1 transposase OS=Caenorhabditis elegans GN=tc1a PE=3 SV=1		nuclease activity
35384	26	39.3045	Q9UR07	RTF23_SCHPO Retrotransposable element Tf2 155 kDa protein type 3 OS=Schizosaccharomyces pombe GN=Tf2-11 PE=4 SV=1
40088	27	2.71832	P03934	TC1A_CAEEL Transposable element Tc1 transposase OS=Caenorhabditis elegans GN=tc1a PE=3 SV=1		hydrolase activity
40088	27	2.71832	P03934	TC1A_CAEEL Transposable element Tc1 transposase OS=Caenorhabditis elegans GN=tc1a PE=3 SV=1		DNA binding
40088	27	2.71832	P03934	TC1A_CAEEL Transposable element Tc1 transposase OS=Caenorhabditis elegans GN=tc1a PE=3 SV=1		nuclease activity
83662	27	9.78879	Q69ZN7	MYOF_MOUSE Myoferlin OS=Mus musculus GN=Myof PE=1 SV=2
66753	27	10.8753	Q7LHG5	YI31B_YEAST Transposon Ty3-I Gag-Pol polyprotein OS=Saccharomyces cerevisiae GN=TY3B-I PE=3 SV=2		hydrolase activity
66753	27	10.8753	Q7LHG5	YI31B_YEAST Transposon Ty3-I Gag-Pol polyprotein OS=Saccharomyces cerevisiae GN=TY3B-I PE=3 SV=2		catalytic activity
66753	27	10.8753	Q7LHG5	YI31B_YEAST Transposon Ty3-I Gag-Pol polyprotein OS=Saccharomyces cerevisiae GN=TY3B-I PE=3 SV=2		RNA binding
66753	27	10.8753	Q7LHG5	YI31B_YEAST Transposon Ty3-I Gag-Pol polyprotein OS=Saccharomyces cerevisiae GN=TY3B-I PE=3 SV=2		nucleotide binding
66753	27	10.8753	Q7LHG5	YI31B_YEAST Transposon Ty3-I Gag-Pol polyprotein OS=Saccharomyces cerevisiae GN=TY3B-I PE=3 SV=2		peptidase activity
66753	27	10.8753	Q7LHG5	YI31B_YEAST Transposon Ty3-I Gag-Pol polyprotein OS=Saccharomyces cerevisiae GN=TY3B-I PE=3 SV=2		DNA binding
66753	27	10.8753	Q7LHG5	YI31B_YEAST Transposon Ty3-I Gag-Pol polyprotein OS=Saccharomyces cerevisiae GN=TY3B-I PE=3 SV=2		nuclease activity
66753	27	10.8753	Q7LHG5	YI31B_YEAST Transposon Ty3-I Gag-Pol polyprotein OS=Saccharomyces cerevisiae GN=TY3B-I PE=3 SV=2		transferase activity
26953	27	18.5443	P03934	TC1A_CAEEL Transposable element Tc1 transposase OS=Caenorhabditis elegans GN=tc1a PE=3 SV=1		hydrolase activity
26953	27	18.5443	P03934	TC1A_CAEEL Transposable element Tc1 transposase OS=Caenorhabditis elegans GN=tc1a PE=3 SV=1		DNA binding
26953	27	18.5443	P03934	TC1A_CAEEL Transposable element Tc1 transposase OS=Caenorhabditis elegans GN=tc1a PE=3 SV=1		nuclease activity
103836	27	27.8908	Q4R7K7	BRE1B_MACFA E3 ubiquitin-protein ligase BRE1B OS=Macaca fascicularis GN=RNF40 PE=2 SV=1
14130	27	43.8507	P21328	RTJK_DROME RNA-directed DNA polymerase from mobile element jockey OS=Drosophila melanogaster GN=pol PE=1 SV=1		transferase activity
24909	28	3.80901	P49698	HNF4A_MOUSE Hepatocyte nuclear factor 4-alpha OS=Mus musculus GN=Hnf4a PE=1 SV=2	cellular transcription	DNA binding
24909	28	3.80901	P49698	HNF4A_MOUSE Hepatocyte nuclear factor 4-alpha OS=Mus musculus GN=Hnf4a PE=1 SV=2	cellular transcription	receptor activity
29451	28	3.80901	P35072	TCB1_CAEBR Transposable element Tcb1 transposase OS=Caenorhabditis briggsae PE=3 SV=1		DNA binding
55797	28	26.7608	P17506	EF1A1_XENLA Elongation factor 1-alpha OS=Xenopus laevis PE=1 SV=2	translation	nucleotide binding
8937	28	26.7608	P03934	TC1A_CAEEL Transposable element Tc1 transposase OS=Caenorhabditis elegans GN=tc1a PE=3 SV=1		hydrolase activity
8937	28	26.7608	P03934	TC1A_CAEEL Transposable element Tc1 transposase OS=Caenorhabditis elegans GN=tc1a PE=3 SV=1		DNA binding
8937	28	26.7608	P03934	TC1A_CAEEL Transposable element Tc1 transposase OS=Caenorhabditis elegans GN=tc1a PE=3 SV=1		nuclease activity
32700	28	53.1642	Q7LHG5	YI31B_YEAST Transposon Ty3-I Gag-Pol polyprotein OS=Saccharomyces cerevisiae GN=TY3B-I PE=3 SV=2		hydrolase activity
32700	28	53.1642	Q7LHG5	YI31B_YEAST Transposon Ty3-I Gag-Pol polyprotein OS=Saccharomyces cerevisiae GN=TY3B-I PE=3 SV=2		catalytic activity
32700	28	53.1642	Q7LHG5	YI31B_YEAST Transposon Ty3-I Gag-Pol polyprotein OS=Saccharomyces cerevisiae GN=TY3B-I PE=3 SV=2		RNA binding
32700	28	53.1642	Q7LHG5	YI31B_YEAST Transposon Ty3-I Gag-Pol polyprotein OS=Saccharomyces cerevisiae GN=TY3B-I PE=3 SV=2		nucleotide binding
32700	28	53.1642	Q7LHG5	YI31B_YEAST Transposon Ty3-I Gag-Pol polyprotein OS=Saccharomyces cerevisiae GN=TY3B-I PE=3 SV=2		peptidase activity
32700	28	53.1642	Q7LHG5	YI31B_YEAST Transposon Ty3-I Gag-Pol polyprotein OS=Saccharomyces cerevisiae GN=TY3B-I PE=3 SV=2		DNA binding
32700	28	53.1642	Q7LHG5	YI31B_YEAST Transposon Ty3-I Gag-Pol polyprotein OS=Saccharomyces cerevisiae GN=TY3B-I PE=3 SV=2		nuclease activity
32700	28	53.1642	Q7LHG5	YI31B_YEAST Transposon Ty3-I Gag-Pol polyprotein OS=Saccharomyces cerevisiae GN=TY3B-I PE=3 SV=2		transferase activity
22469	28	53.1642	Q8C9X6	EPC1_MOUSE Enhancer of polycomb homolog 1 OS=Mus musculus GN=Epc1 PE=2 SV=1	cellular transcription
10452	28	53.1642	Q04202	TCB2_CAEBR Transposable element Tcb2 transposase OS=Caenorhabditis briggsae PE=3 SV=1		DNA binding
6793	28	53.1642	P34257	TC3A_CAEEL Transposable element Tc3 transposase OS=Caenorhabditis elegans GN=tc3a PE=1 SV=1		DNA binding
93433	29	1e-05	Q14517	FAT1_HUMAN Protocadherin Fat 1 OS=Homo sapiens GN=FAT1 PE=1 SV=1		protein binding
93433	29	1e-05	Q14517	FAT1_HUMAN Protocadherin Fat 1 OS=Homo sapiens GN=FAT1 PE=1 SV=1		calcium ion binding
79194	29	0.546479	Q9H013	ADA19_HUMAN Disintegrin and metalloproteinase domain-containing protein 19 OS=Homo sapiens GN=ADAM19 PE=1 SV=2		hydrolase activity
79194	29	0.546479	Q9H013	ADA19_HUMAN Disintegrin and metalloproteinase domain-containing protein 19 OS=Homo sapiens GN=ADAM19 PE=1 SV=2		peptidase activity
40113	29	3.27909	Q04202	TCB2_CAEBR Transposable element Tcb2 transposase OS=Caenorhabditis briggsae PE=3 SV=1		DNA binding
70018	29	3.82564	Q05654	RTF21_SCHPO Retrotransposable element Tf2 155 kDa protein type 1 OS=Schizosaccharomyces pombe GN=Tf2-1 PE=2 SV=1
38857	29	13.6866	P34257	TC3A_CAEEL Transposable element Tc3 transposase OS=Caenorhabditis elegans GN=tc3a PE=1 SV=1		DNA binding
50440	29	20.8004	P26808	POL_MLVFP Pol polyprotein OS=Friend murine leukemia virus (isolate PVC-211) GN=pol PE=3 SV=1		transferase activity
50440	29	20.8004	P26808	POL_MLVFP Pol polyprotein OS=Friend murine leukemia virus (isolate PVC-211) GN=pol PE=3 SV=1		catalytic activity
50440	29	20.8004	P26808	POL_MLVFP Pol polyprotein OS=Friend murine leukemia virus (isolate PVC-211) GN=pol PE=3 SV=1		peptidase activity
50440	29	20.8004	P26808	POL_MLVFP Pol polyprotein OS=Friend murine leukemia virus (isolate PVC-211) GN=pol PE=3 SV=1		hydrolase activity
50440	29	20.8004	P26808	POL_MLVFP Pol polyprotein OS=Friend murine leukemia virus (isolate PVC-211) GN=pol PE=3 SV=1		nuclease activity
29485	29	26.8335	P98196	AT11A_HUMAN Probable phospholipid-transporting ATPase IH OS=Homo sapiens GN=ATP11A PE=2 SV=3		nucleotide binding
29485	29	26.8335	P98196	AT11A_HUMAN Probable phospholipid-transporting ATPase IH OS=Homo sapiens GN=ATP11A PE=2 SV=3		hydrolase activity
1742	29	26.8335	P10911	MCF2_HUMAN Proto-oncogene DBL OS=Homo sapiens GN=MCF2 PE=1 SV=3
43359	29	26.8335	P35072	TCB1_CAEBR Transposable element Tcb1 transposase OS=Caenorhabditis briggsae PE=3 SV=1		DNA binding
31529	30	13.1595	Q95SX7	RTBS_DROME Probable RNA-directed DNA polymerase from transposon BS OS=Drosophila melanogaster GN=RTase PE=2 SV=1		transferase activity
31212	30	25.1452	Q96MU6	ZN778_HUMAN Zinc finger protein 778 OS=Homo sapiens GN=ZNF778 PE=2 SV=2	cellular transcription	DNA binding
12860	30	30.6016	Q5I0M2	NADC_RAT Nicotinate-nucleotide pyrophosphorylase [carboxylating] OS=Rattus norvegicus GN=Qprt PE=2 SV=1		transferase activity
33738	30	43.4007	P03934	TC1A_CAEEL Transposable element Tc1 transposase OS=Caenorhabditis elegans GN=tc1a PE=3 SV=1		hydrolase activity
33738	30	43.4007	P03934	TC1A_CAEEL Transposable element Tc1 transposase OS=Caenorhabditis elegans GN=tc1a PE=3 SV=1		DNA binding
33738	30	43.4007	P03934	TC1A_CAEEL Transposable element Tc1 transposase OS=Caenorhabditis elegans GN=tc1a PE=3 SV=1		nuclease activity
51474	31	8.26941	F8W2M1
33834	31	12.2578	Q91575	TBB5_XENLA Tubulin beta chain OS=Xenopus laevis GN=tubb PE=2 SV=1		nucleotide binding
15779	31	19.3373	P34257	TC3A_CAEEL Transposable element Tc3 transposase OS=Caenorhabditis elegans GN=tc3a PE=1 SV=1		DNA binding
28850	31	20.4258	P35072	TCB1_CAEBR Transposable element Tcb1 transposase OS=Caenorhabditis briggsae PE=3 SV=1		DNA binding
44969	31	28.0038	P35072	TCB1_CAEBR Transposable element Tcb1 transposase OS=Caenorhabditis briggsae PE=3 SV=1		DNA binding
4903	31	38.4528	Q03001	BPA1_HUMAN Bullous pemphigoid antigen 1, isoforms 1/2/3/4/5/8 (Fragment) OS=Homo sapiens GN=DST PE=1 SV=3		protein binding
4903	31	38.4528	Q03001	BPA1_HUMAN Bullous pemphigoid antigen 1, isoforms 1/2/3/4/5/8 (Fragment) OS=Homo sapiens GN=DST PE=1 SV=3		actin binding
4903	31	38.4528	Q03001	BPA1_HUMAN Bullous pemphigoid antigen 1, isoforms 1/2/3/4/5/8 (Fragment) OS=Homo sapiens GN=DST PE=1 SV=3		calcium ion binding
5166	31	52.7427	O92815
94706	32	13.125	P03934	TC1A_CAEEL Transposable element Tc1 transposase OS=Caenorhabditis elegans GN=tc1a PE=3 SV=1		hydrolase activity
94706	32	13.125	P03934	TC1A_CAEEL Transposable element Tc1 transposase OS=Caenorhabditis elegans GN=tc1a PE=3 SV=1		DNA binding
94706	32	13.125	P03934	TC1A_CAEEL Transposable element Tc1 transposase OS=Caenorhabditis elegans GN=tc1a PE=3 SV=1		nuclease activity
59207	32	14.7561	Q3SZH7	LKHA4_BOVIN Leukotriene A-4 hydrolase OS=Bos taurus GN=LTA4H PE=2 SV=3		hydrolase activity
59207	32	14.7561	Q3SZH7	LKHA4_BOVIN Leukotriene A-4 hydrolase OS=Bos taurus GN=LTA4H PE=2 SV=3		catalytic activity
59207	32	14.7561	Q3SZH7	LKHA4_BOVIN Leukotriene A-4 hydrolase OS=Bos taurus GN=LTA4H PE=2 SV=3		peptidase activity
3500	32	44.178	Q5RI56	OPTN_DANRE Optineurin OS=Danio rerio GN=optn PE=2 SV=2
79635	32	44.7216	Q8BW96	KCC1D_MOUSE Calcium/calmodulin-dependent protein kinase type 1D OS=Mus musculus GN=Camk1d PE=2 SV=2		calcium ion binding
79635	32	44.7216	Q8BW96	KCC1D_MOUSE Calcium/calmodulin-dependent protein kinase type 1D OS=Mus musculus GN=Camk1d PE=2 SV=2		kinase activity
79635	32	44.7216	Q8BW96	KCC1D_MOUSE Calcium/calmodulin-dependent protein kinase type 1D OS=Mus musculus GN=Camk1d PE=2 SV=2		nucleotide binding
79635	32	44.7216	Q8BW96	KCC1D_MOUSE Calcium/calmodulin-dependent protein kinase type 1D OS=Mus musculus GN=Camk1d PE=2 SV=2		transferase activity
14494	32	45.8086	A8MWY0	K132L_HUMAN UPF0577 protein KIAA1324-like OS=Homo sapiens GN=KIAA1324L PE=2 SV=2
2445	33	0	P35072	TCB1_CAEBR Transposable element Tcb1 transposase OS=Caenorhabditis briggsae PE=3 SV=1		DNA binding
89650	33	10.8789	P47709	RP3A_RAT Rabphilin-3A OS=Rattus norvegicus GN=Rph3a PE=1 SV=1	protein transport
89650	33	10.8789	P47709	RP3A_RAT Rabphilin-3A OS=Rattus norvegicus GN=Rph3a PE=1 SV=1	transport
68280	33	30.6675	P03934	TC1A_CAEEL Transposable element Tc1 transposase OS=Caenorhabditis elegans GN=tc1a PE=3 SV=1		hydrolase activity
68280	33	30.6675	P03934	TC1A_CAEEL Transposable element Tc1 transposase OS=Caenorhabditis elegans GN=tc1a PE=3 SV=1		DNA binding
68280	33	30.6675	P03934	TC1A_CAEEL Transposable element Tc1 transposase OS=Caenorhabditis elegans GN=tc1a PE=3 SV=1		nuclease activity
61224	34	1.07705	P35072	TCB1_CAEBR Transposable element Tcb1 transposase OS=Caenorhabditis briggsae PE=3 SV=1		DNA binding
4079	34	13.064	Q15029	U5S1_HUMAN 116 kDa U5 small nuclear ribonucleoprotein component OS=Homo sapiens GN=EFTUD2 PE=1 SV=1		protein binding
4079	34	13.064	Q15029	U5S1_HUMAN 116 kDa U5 small nuclear ribonucleoprotein component OS=Homo sapiens GN=EFTUD2 PE=1 SV=1		nucleotide binding
63586	34	27.7808	P03934	TC1A_CAEEL Transposable element Tc1 transposase OS=Caenorhabditis elegans GN=tc1a PE=3 SV=1		hydrolase activity
63586	34	27.7808	P03934	TC1A_CAEEL Transposable element Tc1 transposase OS=Caenorhabditis elegans GN=tc1a PE=3 SV=1		DNA binding
63586	34	27.7808	P03934	TC1A_CAEEL Transposable element Tc1 transposase OS=Caenorhabditis elegans GN=tc1a PE=3 SV=1		nuclease activity
33028	34	27.7808	P08514	ITA2B_HUMAN Integrin alpha-IIb OS=Homo sapiens GN=ITGA2B PE=1 SV=3		protein binding
33028	34	27.7808	P08514	ITA2B_HUMAN Integrin alpha-IIb OS=Homo sapiens GN=ITGA2B PE=1 SV=3		receptor activity
33028	34	27.7808	P08514	ITA2B_HUMAN Integrin alpha-IIb OS=Homo sapiens GN=ITGA2B PE=1 SV=3		calcium ion binding

## Sheet: Table 5 QTL data
Table 4. Additional QTL data. Information on the suggestive, chromosome-wide, and experiment-wide QTL. P-values for the alternative allele effect were calculated with a one sided t-test.
Linkage Group	Trait	Parent	Position (cM)	QTL Effect	S.E.	Abs(t)	P-value
4	1	F14	73	-0.3154	0.097626	3.2308	0.0955466
5	2	M7	69	-2.7862	0.866331	3.2161	0.0959574
6	2	M7	64	-2.5943	0.763917	3.396	0.0911545
6	3	M7	29	0.5766	0.140957	4.0906	0.0763181
6	3	F14	14	-0.6444	0.213493	3.0184	0.101834
7	2	M7	95	-2.8049	0.854071	3.2842	0.0940826
7	1	F14	63	0.4062	0.113361	3.5834	0.0866252
9	2	M7	86	-2.6326	0.824618	3.1925	0.0966241
9	2	F14	5	3.362	1.15766	2.9041	0.105559
9	3	M7	5	0.5145	0.130421	3.9449	0.0790244
9	3	F14	5	0.7372	0.232683	3.1682	0.09732
11	1	M7	74	0.3332	0.080871	4.1202	0.0757904
14	2	M7	20	2.9125	1.00953	2.885	0.106208
14	2	F14	44	-3.4251	1.14573	2.9894	0.102755
14	3	M7	20	0.5894	0.174884	3.3703	0.0918118
14	3	F13	74	-0.364	0.115905	3.1404	0.0981282
16	1	M7	6	-0.3079	0.074557	4.1294	0.0756279
18	3	F13	7	-0.3481	0.112776	3.0864	0.0997357
23	2	F14	60	-3.2025	1.06262	3.0138	0.101979
26	1	M7	30	-0.3801	0.138996	2.7345	0.111596
30	1	M7	13	-0.2277	0.082365	2.7651	0.110459
34	1	M7	13	0.2945	0.085177	3.4574	0.0896206
34	1	F14	5	0.4438	0.099445	4.4631	0.0701616
34	2	F14	2	-3.4937	1.13331	3.0827	0.0998477
34	3	F14	2	-0.6567	0.231034	2.8424	0.107681
